# Supplementary material for: Zinc Finger Independent Genome-Wide Binding of Sp2 Potentiates Recruitment of Histone-Fold Protein Nf-y Distinguishing It from Sp1 and Sp3
Source: PLoS Genet. 2015 Mar 20;11(3):e1005102. doi: 10.1371/journal.pgen.1005102 (PMC4368557; doi:10.1371/journal.pgen.1005102)
Supplement: S1 Table — (XLSX) [file pgen.1005102.s008.xlsx]

## Sheet: Cloning primers
	Primers for cloning	forward primer (5'-3')	reverse primer (5'-3')
	Sp2FL	CGTAGAATTCCAAGCGATCCACAGATGAGCATG	GATCGTCGACAGTTGGCCTTACAAGCCCTTC
	Sp2aa28-612	ACGTGAATTCACACCCAGGACTCCCAGCCATCT	GATCGTCGACAGTTGGCCTTACAAGCCCTTC
	Sp2aa50-612	CGTAGAATTCCAGTTGAAGCTGCAGTGACACCT	GATCGTCGACAGTTGGCCTTACAAGCCCTTC
	Sp2aa94-612	CGTAGAATTCCACTTCAGATTCAGGGCTCCCA	GATCGTCGACAGTTGGCCTTACAAGCCCTTC
	Sp2aa173-612	CGTAGAATTCCACATAAGCCTGTCCCCATCAAG	GATCGTCGACAGTTGGCCTTACAAGCCCTTC
	Sp2aa347-612	CGTAGAATTCCAGAACCAACACCAACCCAGGTT	GATCGTCGACAGTTGGCCTTACAAGCCCTTC
	Sp2ZF	GTCAGAATTCAACCTGTCACCATCACCAACACT	GATCGTCGACAGTTGGCCTTACAAGCCCTTC
	Sp2NT	CGTAGAATTCCAAGCGATCCACAGATGAGCATG	GATCGTCGACTTACACGTGCTTCTTCTTGCCCTG
	Sp3li	GATCGTCGACAACCGCTCCCGAAAAGCCCGT	GATCGTCGACTTACTCCATTGTCTCATTTCCAGA
	Sp3si	GATCGAATTCAAACTGCAGGCATTAATGCCGAC	GATCGTCGACTTACTCCATTGTCTCATTTCCAGA
	Sp3ZF	GTCAGAATTCAAGAAGGGGACCAACAACATCAAG	GATCGTCGACTTACTCCATTGTCTCATTTCCAGA
	Sp3NT	GATCGTCGACAACCGCTCCCGAAAAGCCCGT	GATCGTCGACTTAGCCTGGTATATGACAAATGTGTTG

## Sheet: ChIP qPCR primers
	ChIP-qPCR primers		5´- 3´
	mAmd1 promoter	forward	GCTCCATCTGCAACCAAGCTG
		reverse	GTCGCCGGCCATACTGTGTAA
	mAtxn3 promoter	forward	TGGCTGCGAGGATTCTCTTC
		reverse	TGCCTCTCGCCAACCAATCA
	mBin3 promoter	forward	GGTTCTACGCACAGAGCCTT
		reverse	GGTTCTCGAGGATCACTTCC
	mCalcoco1 promoter	forward	TGTGCAGAACGCGTTAAAGC
		reverse	ACTACATGTCCCAGGAGGCT
	mDctn4 promoter	forward	GCTCTCACAGCTCTACTTCGT
		reverse	AGAGGATCTGTTCAGCCTGAG
	mDhfr promoter	forward	CACGCCTCAACCTGTGGGGGA
		reverse	GCGGGGATAAAATCCTACCAGCC
	mFanci promoter	forward	CGCGAATTTGGGCCATCATC
		reverse	CCCTGAACAGTCACCTCAAC
	mGas2L3 promotor	forward	CTAGAACTCTGCGATTGGCTG
		reverse	CCTTCCTTTCTGAGGATGATG
	mGrb2 promoter upstr TSS	forward	CCGTTCCTCTAGAGCAGAGC
		reverse	CAGGGTCCCGCGAGAACTTC
	mGrb2 promoter downstr TSS	forward	GCTGAGACTGACTGAAGGAG
		reverse	GAGAAGTGGCCAGATCGAAG
	mKdelr2 promoter	forward	GGAAATTGCGGAGGACTCTG
		reverse	AGAGGAAGCGGCGAAAGATG
	mL3mbtl2 promoter	forward	CCCTAGAAGTACCCTTCAGG
		reverse	CTCCGAGAGTGTGCTCATTG
	mMmab promoter	forward	CCTCTCAATCGCTGTTTCCT
		reverse	CTTCCTGAGGCCAATCAGAG
	mNf-yc promoter downstr TSS	forward	CTAAATTTGCCCTCCCCTGT
		reverse	AAAGCCATGATTGGCTGTTC
	mNipal3 promoter	forward	GCGACGCAGCCAATTATTTC
		reverse	GATCCACCTATCCCAGGTTC
	mNlk promoter	forward	GAGTTGTAGATGGCTCCTATC
		reverse	CTTGGGTTGAAGACTAAGTGG
	mNxt1 promoter	forward	CTCCACCCTCTCCACAACAT
		reverse	AACGGTTAAGCGCCGGTAGT
	mOsbp promoter	forward	CAATCATAGCCCTGCCTCTC
		reverse	CTGCCCTTCATCCTCTTCC
	mOxr1 promoter	forward	CCCCAGCTTTACAGTCTCCA
		reverse	TTCAGCAAATCACGGAAGAA
	mPlcl1 promoter	forward	TCCGAGCAACAGAACACATT
		reverse	TGACAGGGAGGGAAGACTTG
	mRaf1 promoter	forward	GGAGAGGAAGCACCAGAGC
		reverse	GCCATTTCGGGGTTGACT
	mSp1 promoter	forward	CCCACCACCACTTCCTGAGT
		reverse	ACCACAAGCCCGGCCTAATC
	mSp2 promoter	forward	CCAGACCAACGTCACTCTAG
		reverse	TACGACATCTTCCTCCCTGG
	mSp2 promoter -2.5kb	forward	CTATTGGTACCAGTTGGGTC
		reverse	CTATCCTGCTGGGTGGAAAC
	mTAF1c promoter	forward	CGCCACGACCATGCATATTG
		reverse	AAAGGAGCCAGAGTGCCGAA

## Sheet: RT-qPCR primers
	RT-qPCR primers		5´- 3´
	mGrb2 P1	forward	GTGGGGGCTGGGAGTATAG
	mGrb2 P2	reverse	GGATGTGGTTTCATTTCTA
	mGrb2 P3	forward	CCTGTGGGTGGTGAAGTTTA
	mGrb2 P4	reverse	GGTGACATAATTGCGGGGAA
	mNf-ya	forward	ACAAGCACGGGCTAAGCTAG
	mNf-ya	reverse	AACAGTGGAGAGGACCGTGA
	mNf-yb	forward	TCTCCGCCACAGATGGACTA
	mNf-yb	reverse	TGCCTCTGCTTCAGACTCCA
	mNf-yc	forward	CCTGTATCAGGCACCCAAGT
	mNf-yc	reverse	GCATGGTGACTTGCTGGATC
	mNlk	forward	AGTTAAGGCGCACCATCATC
	mNlk	reverse	CATCTTCAATTCCCGGAAGA
	mOxr1 P1	forward	CCCGTCTCTGGTATGGGAAA
	mOxr1 P2	reverse	TTCACTGGGGTCGCTTAGGT
	mOxr1 P3	forward	TCTGCCCAGAATTTGAGGTC
	mOxr1 P4	reverse	CAGGAATGGCTTCTTCCATG
