# Supplementary material for: Zinc Finger Independent Genome-Wide Binding of Sp2 Potentiates Recruitment of Histone-Fold Protein Nf-y Distinguishing It from Sp1 and Sp3
Source: PLoS Genet. 2015 Mar 20;11(3):e1005102. doi: 10.1371/journal.pgen.1005102 (PMC4368557; doi:10.1371/journal.pgen.1005102)
Supplement: S2 Table — For each ChIP-seq sample, the number of usable reads, the number of filtered peaks, the average number of tags per peak, and the genomic distribution of the peaks (peaks within 500 bp of TSS, intergenic and intragenic) is shown. (XLSX) [file pgen.1005102.s009.xlsx]

## Sheet: ChIP-seq overview
Sample	Usable reads	Filtered peak count	Avg. tags per peak	Peaks within 500bp of TSS	Peaks intergenic	Peaks intragenic	Comment
Sp1_Ab1_MEFs	18555035	7746	86.5452	5763 (74.40%)	1049 (13.54%)	934 (12.06%)	mm10 - Ensembl Mus musculus 74
Sp1_Ab2_MEFs	69261752	8224	180.079	7248 (88.13%)	571 (6.94%)	405 (4.92%)	mm10 - Ensembl Mus musculus 74
Sp2_Ab1_MEFs	26580308	3282	222.204	2866 (87.32%)	239 (7.28%)	177 (5.39%)	mm10 - Ensembl Mus musculus 74. Previously published data (mm9). See Terrados et al. Nucleic Acids Res. 2012 Sep;40(16):7844-57.
Sp2_Ab2_MEFs	24120512	2683	257.205	2360 (87.96%)	189 (7.04%)	134 (4.99%)	mm10 - Ensembl Mus musculus 74. Previously published data (mm9). See Terrados et al. Nucleic Acids Res. 2012 Sep;40(16):7844-57.
Sp3_Ab1_MEFs	36729264	4653	64.271	4311 (92.65%)	207 (4.45%)	135 (2.90%)	mm10 - Ensembl Mus musculus 74
Sp3_Ab2_MEFs	21612514	12203	59.5953	6480 (53.10%)	2916 (23.90%)	2807 (23.00%)	mm10 - Ensembl Mus musculus 74
Flag-Sp2FL_Sp2koMEFs	39806343	759	59.7141	704 (92.75%)	43 (5.67%)	12 (1.58%)	mm10 - Ensembl Mus musculus 74
Flag-Sp2NT_Sp2koMEFs	49560533	715	74.3902	627 (87.69%)	56 (7.83%)	32 (4.48%)	mm10 - Ensembl Mus musculus 74
Flag-Sp2ZF_Sp2koMEFs	40950600	10	33.4	0 (0.00%)	8 (80.00%)	2 (20.00%)	mm10 - Ensembl Mus musculus 74
Nf-ya_wtMEFs	53365182	1202	83.3303	1116 (92.85%)	59 (4.91%)	27 (2.25%)	mm10 - Ensembl Mus musculus 74
Nf-yb_wtMEFs	52029118	4154	216.834	3358 (80.84%)	460 (11.07%)	336 (8.09%)	mm10 - Ensembl Mus musculus 74
Nf-yc_wtMEFs	66426547	1788	90.5839	1572 (87.92%)	134 (7.49%)	82 (4.59%)	mm10 - Ensembl Mus musculus 74
Nf-ya_Sp2koMEFs	81649277	1668	73.8819	1477 (88.55%)	112 (6.71%)	79 (4.74%)	mm10 - Ensembl Mus musculus 74
Nf-yb_Sp2koMEFs	45492724	5838	173.681	4312 (73.86%)	843 (14.44%)	683 (11.70%)	mm10 - Ensembl Mus musculus 74
Nf-yc_Sp2koMEFs	53427301	1265	69.8609	1117 (88.30%)	91 (7.19%)	57 (4.51%)	mm10 - Ensembl Mus musculus 74
Sp1_Ab1_HEK	59522419	8988	103.163	7614 (84.71%)	648 (7.21%)	726 (8.08%)	hg19 - Ensembl Homo sapiens 74
Sp1_Ab2_HEK	57090576	7536	96.2318	6579 (87.30%)	443 (5.88%)	514 (6.82%)	hg19 - Ensembl Homo sapiens 74
Sp2_Ab-SC_HEK	83195271	9489	272.404	7705 (81.20%)	833 (8.78%)	951 (10.02%)	hg19 - Ensembl Homo sapiens 74
IgG_1_MEFs	20342704						Control for Sp1_Ab1_MEFs
Sp3_Ab1_Sp3koMEFs	96195741						Control for Sp3_Ab1_MEFs
Sp3_Ab2_Sp3koMEFs	13172722						Control for Sp3_Ab2_MEFs
Flag_Sp2koMEFs	80064606						Control for Flag-Sp2FL_Sp2koMEFs, Flag-Sp2NT_Sp2koMEFs, Flag-Sp2ZF_Sp2koMEFs
IgG_2_MEFs	58009083						Control for Nf-ya_wtMEFs, Nf-yb_wtMEFs, Nf-yc_wtMEFs
IgG_Sp2koMEFs	45881398						Control for Nf-ya_Sp2koMEFs, Nf-yb_Sp2koMEFs, Nf-yc_Sp2koMEFs
IgG_HEK	71884739						Control for Sp1_Ab1_HEK, Sp1_Ab2_HEK, Sp2_Ab-SC_HEK
