# Supplementary material for: Zinc Finger Independent Genome-Wide Binding of Sp2 Potentiates Recruitment of Histone-Fold Protein Nf-y Distinguishing It from Sp1 and Sp3
Source: PLoS Genet. 2015 Mar 20;11(3):e1005102. doi: 10.1371/journal.pgen.1005102 (PMC4368557; doi:10.1371/journal.pgen.1005102)
Supplement: S3 Table — Each sheet contains the following columns: A, chromosome; B and C, chromosomal region spanning the peak; D, genomic position (TSS, intron, exon or intergenic); E, distance of peak to next TSS; F and G, name and Ensemble ID of the next gene; H, tag counts at individual peaks; I, tag counts normalized to 1 million reads. The sheets are sorted by column I. (XLSX) [file pgen.1005102.s010.xlsx]

## Sheet: Sp1_Ab1_MEFs
chr	start	stop	GenomicPosition TSS=500 bp, upstream=5000 bp	Next transcript tss distance	Next transcript gene name	Next transcript stable_id	Tag count_Sp1_Ab1_MEFs	Tag count normalized to 1e+06
7	80552972	80553087	intergenic	-17905	Blm	ENSMUST00000081314	4225	227.701
12	69159437	69159758	tss	271	Metazoa_SRP	ENSMUST00000174924	3740	201.563
6	131377483	131377633	intron	2836	Gm22362	ENSMUST00000083102	3298	177.742
8	121688158	121688486	intron	-21594	Gm23299	ENSMUST00000082708	2695	145.244
12	69361375	69361928	tss	29	Metazoa_SRP	ENSMUST00000175032	2547	137.267
GL456392.1	14470	17225	intergenic				2277	122.716
7	13292716	13292829	intron	-10042	Lig1	ENSMUST00000138453	2085	112.368
11	25100098	25100250	intergenic	138535	Gm24255	ENSMUST00000104481	2069	111.506
1	190482921	190483190	tss	39	Gm23153	ENSMUST00000175323	1999	107.734
17	4626168	4626626	intergenic	-51514	Gm23186	ENSMUST00000180078	1897	102.236
5	108599428	108599598	exon	-2709	Gak	ENSMUST00000139303	1758	94.7452
10	21588474	21588771	upstream	-4464	1700020N01Rik	ENSMUST00000057341	1658	89.3558
19	38382874	38383109	intergenic	-13066	Slc35g1	ENSMUST00000054098	1581	85.206
GL456392.1	17292	20447	intergenic				1511	81.4334
7	71084085	71084390	intergenic	248725	Gm10172	ENSMUST00000085929	1464	78.9004
GL456396.1	8606	9517	intergenic				1406	75.7746
5	114173083	114173219	intron	-2776	Acacb	ENSMUST00000146841	1398	75.3434
5	131519710	131519903	intron	14644	Auts2	ENSMUST00000183153	1396	75.2356
11	53721815	53722099	exon	1188	Il5	ENSMUST00000048605	1360	73.2955
11	49435388	49435598	upstream	5014	Olfr1389	ENSMUST00000052274	1338	72.1098
4	3089500	3091212	intergenic	14266	Vmn1r-ps2	ENSMUST00000118464	1251	67.4211
14	104336937	104337096	intergenic	126486	RP24-312G4.2	ENSMUST00000184630	1241	66.8821
1	33990935	33991144	intron	-9523	Gm23792	ENSMUST00000122557	1217	65.5887
6	132463593	132463856	intergenic	-99655	Gm8882	ENSMUST00000080849	1217	65.5887
GL456396.1	15206	15740	intergenic				1047	56.4267
2	170253708	170253910	intergenic	-31265	Gm14270	ENSMUST00000118388	1026	55.295
13	58768386	58768599	intergenic	-38133	Ntrk2	ENSMUST00000109838	927	49.9595
18	25414686	25414800	intron	22942	Gm16558	ENSMUST00000163015	915	49.3128
19	38813177	38813280	intron	6017	Noc3l	ENSMUST00000025963	914	49.2589
15	102404841	102407302	tss	-100	Sp1	ENSMUST00000170884	907	48.8816
X	103264953	103265145	intron	-8390	4930519F16Rik	ENSMUST00000183292	899	48.4505
16	22578659	22578989	intron	-16215	Gm22481	ENSMUST00000122562	888	47.8576
X	16319257	16319355	intergenic	-43388	Gm14520	ENSMUST00000119258	805	43.3845
8	95408869	95409143	intergenic	25887	Gtl3	ENSMUST00000034249	798	43.0072
X	106040800	106041040	intron	13608	Atp7a	ENSMUST00000055941	784	42.2527
13	118586574	118586664	intergenic	-83184	Fgf10	ENSMUST00000128103	783	42.1988
7	39805665	39805763	intergenic	175312	Gm26327	ENSMUST00000093724	759	40.9053
11	50486062	50486178	intergenic	25059	Gm23824	ENSMUST00000158741	757	40.7976
4	121524675	121524853	intergenic	15284	Gm26162	ENSMUST00000157793	712	38.3723
7	126281450	126281664	intron	8883	Sbk1	ENSMUST00000056028	709	38.2107
9	20125542	20125683	upstream	-3475	Olfr869	ENSMUST00000075717	709	38.2107
4	14777482	14777679	intron	11284	Gm11838	ENSMUST00000121999	688	37.0789
3	40002981	40003238	intergenic	-203324	Gm23831	ENSMUST00000158895	681	36.7016
5	5691766	5691988	intron	2224	Steap2	ENSMUST00000115425	678	36.5399
3	98112721	98112942	intron	-47929	Adam30	ENSMUST00000050342	674	36.3244
2	43654101	43654217	intron	-16773	Kynu	ENSMUST00000148855	672	36.2166
1	181401383	181401594	intron	-682	Gm16547	ENSMUST00000159474	649	34.977
GL456390.1	4080	5914	intergenic				635	34.2225
7	78859849	78859959	intergenic	-12665	Det1	ENSMUST00000032839	619	33.3602
13	89570518	89570823	intron	7773	Gm8546	ENSMUST00000178288	615	33.1446
5	45328519	45328705	intergenic	115971	Qdpr	ENSMUST00000149290	609	32.8213
12	77261487	77261657	intron	22532	Fut8	ENSMUST00000062804	600	32.3362
15	102721567	102722785	tss	-27	Calcoco1	ENSMUST00000023818	600	32.3362
6	36899411	36899532	intron	-37578	1700111E14Rik	ENSMUST00000031863	600	32.3362
4	155763896	155764099	intron	2739	2610204G22Rik	ENSMUST00000150777	597	32.1746
19	41552864	41553112	intron	3275	Lcor	ENSMUST00000163929	593	31.959
14	59614295	59614519	intergenic	-10943	Shisa2	ENSMUST00000053949	592	31.9051
1	17013980	17014169	intron	83782	Jph1	ENSMUST00000038382	586	31.5817
15	75603821	75604036	intergenic	7255	Gpihbp1	ENSMUST00000023243	584	31.4739
6	125318400	125318511	upstream	-2213	Scnn1a	ENSMUST00000176655	583	31.42
GL456390.1	9514	10856	intergenic				580	31.2584
12	80689327	80689650	intron	2993	0610009B14Rik	ENSMUST00000153297	562	30.2883
12	111139865	111140100	intergenic	-26383	Traf3	ENSMUST00000117269	562	30.2883
12	65838210	65838452	intergenic	272185	Gm22782	ENSMUST00000104082	561	30.2344
GL456393.1	8325	8937	intergenic				559	30.1266
11	117843128	117843300	intergenic	-6067	Birc5	ENSMUST00000081387	543	29.2643
9	57075036	57077493	tss	-173	2700012I20Rik	ENSMUST00000180525	543	29.2643
10	70286000	70286609	exon	-1199	Gm7097	ENSMUST00000161841	535	28.8331
GL456383.1	19074	19174	intergenic				534	28.7793
16	72804261	72804592	intron	141247	Robo1	ENSMUST00000023600	523	28.1864
1	152628297	152628600	intron	-3237	Rgl1	ENSMUST00000027760	522	28.1325
10	81135981	81138010	tss	-514	Zbtb7a	ENSMUST00000117956	522	28.1325
9	124422445	124426107	tss	1026	Ppp2r3d	ENSMUST00000180270	518	27.917
6	125876912	125877293	intron	-7266	Gm24947	ENSMUST00000158334	513	27.6475
1	63355022	63355180	upstream	2992	Gm11606	ENSMUST00000120706	507	27.3241
GL456390.1	20272	20653	intergenic				507	27.3241
13	40989623	40989981	intron	-11227	Pak1ip1	ENSMUST00000046951	500	26.9469
7	66238314	66238423	intron	24107	Lrrk1	ENSMUST00000167705	487	26.2462
1	185209151	185209443	intron	5087	Rab3gap2	ENSMUST00000069652	474	25.5456
1	160961179	160961343	intron	10235	Rc3h1	ENSMUST00000161708	473	25.4917
5	147011138	147011367	intergenic	7726	Lnx2	ENSMUST00000123092	468	25.2223
11	74517410	74517577	intron	72665	Rap1gap2	ENSMUST00000145524	465	25.0606
4	137954433	137954762	intron	-38417	Eif4g3	ENSMUST00000058133	461	24.845
GL456392.1	8749	10748	intergenic				460	24.7911
X	86053455	86053769	intergenic	9388	Samt3	ENSMUST00000047945	459	24.7372
X	135875155	135875436	intergenic	-10509	Bhlhb9	ENSMUST00000180025	459	24.7372
X	158916896	158917028	intergenic	83506	Gm5764	ENSMUST00000118817	459	24.7372
9	65579506	65580838	tss	-186	Plekho2	ENSMUST00000068944	457	24.6294
11	32285078	32285254	upstream	1301	Hba-a1	ENSMUST00000142555	455	24.5216
3	126496722	126496915	intergenic	-57512	Gm17225	ENSMUST00000172051	453	24.4139
5	23762004	23762150	tss	372	Pus7	ENSMUST00000131404	453	24.4139
13	39423756	39424074	intergenic	435129	Gm23972	ENSMUST00000083322	449	24.1983
5	9219698	9219915	intergenic	41349	Gm7332	ENSMUST00000168402	441	23.7671
5	124225290	124225493	intron	-4401	4930568K20Rik	ENSMUST00000161697	437	23.5516
11	3100751	3102414	intergenic	-24292	Pisd-ps1	ENSMUST00000145164	435	23.4438
9	16996853	16997123	intergenic	-33028	Gm5611	ENSMUST00000164523	429	23.1204
10	91695509	91695793	intergenic	376032	Rmst	ENSMUST00000182361	428	23.0665
16	5515402	5515520	intergenic	-191304	n-R5s30	ENSMUST00000122624	412	22.2042
7	121308268	121308417	intergenic	-83936	Hs3st2	ENSMUST00000084628	407	21.9347
14	21500091	21501732	tss	-138	Kat6b	ENSMUST00000096222	406	21.8809
9	20509848	20510060	intron	11523	Zfp266	ENSMUST00000068296	400	21.5575
19	45661707	45661819	upstream	-1445	Fbxw4	ENSMUST00000046869	399	21.5036
8	95080248	95081723	tss	-180	Katnb1	ENSMUST00000034239	398	21.4497
16	27053783	27054067	intergenic	-63938	Gmnc	ENSMUST00000089832	397	21.3958
8	4165553	4166979	tss	-162	Evi5l	ENSMUST00000176149	397	21.3958
3	89393126	89395445	tss	-100	Zbtb7b	ENSMUST00000126027	395	21.288
7	44928952	44930425	tss	-281	Ap2a1	ENSMUST00000166972	394	21.2341
7	61151180	61151415	intron	160418	A230006K03Rik	ENSMUST00000107533	393	21.1802
15	102516684	102519192	tss	-171	Tarbp2	ENSMUST00000131184	389	20.9647
2	32450954	32452699	tss	-591	Slc25a25	ENSMUST00000113310	389	20.9647
11	80363340	80363548	exon	5003	5730455P16Rik	ENSMUST00000149614	376	20.264
8	46551361	46552520	tss	-165	Mlf1ip	ENSMUST00000135432	376	20.264
3	95015046	95016767	tss	-75	4930481B07Rik	ENSMUST00000128160	373	20.1024
6	54443568	54443685	intron	-9257	Wipf3	ENSMUST00000163746	371	19.9946
13	54693424	54694856	tss	-153	Rnf44	ENSMUST00000134862	370	19.9407
4	97499881	97499994	intergenic	22399	Gm12696	ENSMUST00000122361	370	19.9407
10	80433249	80434446	tss	-285	Tcf3	ENSMUST00000105345	369	19.8868
10	128695649	128696998	tss	-150	Rab5b	ENSMUST00000000727	369	19.8868
2	165464487	165464592	intron	8666	Slc13a3	ENSMUST00000147107	368	19.8329
GL456389.1	6611	6856	intergenic				367	19.779
3	153123734	153123966	intergenic	-141561	St6galnac5	ENSMUST00000044278	363	19.5634
16	91728277	91729626	tss	-77	Itsn1	ENSMUST00000114001	360	19.4017
2	16682948	16683291	intron	44422	Plxdc2	ENSMUST00000126173	360	19.4017
15	77841289	77843004	tss	-121	Myh9	ENSMUST00000016771	358	19.294
6	69516198	69516538	tss	34	Gm22179	ENSMUST00000175005	357	19.2401
8	70537991	70539913	tss	-123	Ell	ENSMUST00000093454	357	19.2401
10	80147674	80150171	tss	-340	Midn	ENSMUST00000124179	356	19.1862
12	4417695	4418215	intron	23270	Gm22343	ENSMUST00000122648	345	18.5933
3	28591046	28591197	intron	-38734	Tnik	ENSMUST00000162225	344	18.5394
17	84957090	84958452	tss	-87	1110020A21Rik	ENSMUST00000181147	343	18.4855
2	100118228	100118391	intergenic	59399	Gm13808	ENSMUST00000121353	342	18.4317
18	79104510	79104741	intron	4703	Setbp1	ENSMUST00000025430	341	18.3778
17	25919541	25920880	tss	-197	Rab40c	ENSMUST00000167018	340	18.3239
5	135544731	135546006	tss	-329	Hip1	ENSMUST00000060311	340	18.3239
15	81465392	81466928	tss	-97	Rbx1	ENSMUST00000023036	338	18.2161
17	42755621	42755730	intergenic	-13491	Gpr111	ENSMUST00000113614	337	18.1622
14	67714864	67716383	tss	49	Cdca2	ENSMUST00000132705	336	18.1083
17	30852294	30852444	intron	-49483	Glp1r	ENSMUST00000114574	332	17.8927
17	26715152	26716898	tss	674	Crebrf	ENSMUST00000151681	329	17.731
5	71065753	71065919	intron	30062	Gabra2	ENSMUST00000000572	329	17.731
8	22047018	22047353	intron	12837	Atp7b	ENSMUST00000110738	326	17.5694
3	90051490	90053097	tss	316	Ubap2l	ENSMUST00000029553	325	17.5155
GL456383.1	27970	29499	intergenic				323	17.4077
7	24883758	24885000	tss	83	Rps19	ENSMUST00000108430	321	17.2999
5	53089704	53089937	intergenic	31597	Slc34a2	ENSMUST00000168667	319	17.1921
X	7367051	7367172	intergenic	8712	Usp27x	ENSMUST00000178293	319	17.1921
11	50508959	50509059	upstream	2181	Gm23824	ENSMUST00000158741	316	17.0304
13	14062792	14064193	tss	-172	Ggps1	ENSMUST00000170957	314	16.9226
19	11964917	11966031	tss	-324	Osbp	ENSMUST00000025590	314	16.9226
5	20881918	20882988	tss	165	Tmem60	ENSMUST00000115259	314	16.9226
X	5459609	5459775	intergenic	9549	Mycs	ENSMUST00000058404	312	16.8148
3	61363376	61364811	tss	-37	Rap2b	ENSMUST00000049064	311	16.7609
17	34603132	34604651	tss	-108	Rnf5	ENSMUST00000015622	309	16.6532
15	81810059	81812029	tss	-107	Tef	ENSMUST00000168200	306	16.4915
5	120612168	120613663	tss	-130	1110008J03Rik	ENSMUST00000177800	306	16.4915
X	122831305	122831507	intergenic	62571	Gm14940	ENSMUST00000119309	306	16.4915
10	80167131	80168692	tss	-1	Cirbp	ENSMUST00000105365	305	16.4376
18	88319827	88320033	intergenic	-394410	Gm24987	ENSMUST00000104453	305	16.4376
8	23095453	23095924	tss	-503	Ank1	ENSMUST00000152511	304	16.3837
4	139023370	139023673	intron	50576	Tmco4	ENSMUST00000124835	303	16.3298
5	109556542	109559637	tss	1959	Crlf2	ENSMUST00000044579	300	16.1681
2	148671993	148673110	tss	-48	Nxt1	ENSMUST00000109961	299	16.1142
7	25267363	25268682	tss	-328	Cic	ENSMUST00000169392	299	16.1142
8	69996021	69996964	tss	-72	Gatad2a	ENSMUST00000177851	299	16.1142
14	57719935	57720168	intron	14192	Lats2	ENSMUST00000038381	298	16.0603
GL456390.1	3840	4068	intergenic				298	16.0603
13	55444396	55445510	tss	-214	Grk6	ENSMUST00000001115	295	15.8986
5	149247839	149248272	tss	257	Gm24105	ENSMUST00000174933	293	15.7909
1	75883576	75883770	intergenic	247318	Gm5257	ENSMUST00000121823	292	15.737
14	55502529	55502774	intron	-7855	Cpne6	ENSMUST00000165262	291	15.6831
6	51177923	51179438	intergenic	91187	Mir148a	ENSMUST00000083571	291	15.6831
9	55921749	55921950	upstream	-2280	Scaper	ENSMUST00000037408	291	15.6831
17	45572415	45574305	tss	-114	Hsp90ab1	ENSMUST00000151306	290	15.6292
6	111564387	111564477	intron	-38832	Gm22093	ENSMUST00000158980	288	15.5214
8	116921296	116922388	tss	-8	Cenpn	ENSMUST00000034205	288	15.5214
6	120594489	120594755	intergenic	-63311	Cecr5	ENSMUST00000075303	287	15.4675
GL456392.1	10798	11909	intergenic				287	15.4675
GL456393.1	0	906	intergenic				287	15.4675
5	107891866	107892164	intergenic	-8480	Rpl5	ENSMUST00000082223	286	15.4136
11	96977012	96978545	tss	-110	Sp2	ENSMUST00000107624	285	15.3597
19	6979409	6980933	tss	-57	Fkbp2	ENSMUST00000177752	285	15.3597
8	4676972	4679299	tss	-19	Gm7461	ENSMUST00000058918	285	15.3597
8	120588613	120589832	tss	-134	Gins2	ENSMUST00000126094	285	15.3597
11	97186895	97188773	tss	-151	Kpnb1	ENSMUST00000001479	284	15.3058
15	78982421	78984396	tss	-46	Triobp	ENSMUST00000109687	284	15.3058
19	7039206	7040748	tss	-113	Stip1	ENSMUST00000025918	284	15.3058
3	74318987	74319218	intergenic	-76429	Gm6098	ENSMUST00000180234	284	15.3058
11	75460869	75463402	tss	-63	Mir22hg	ENSMUST00000149940	283	15.2519
8	41058689	41058934	intron	-3968	Mtus1	ENSMUST00000093534	283	15.2519
8	84066054	84067684	tss	-97	Rfx1	ENSMUST00000005600	283	15.2519
12	21478349	21478533	intergenic	60494	Gm4419	ENSMUST00000180671	281	15.1441
14	30439732	30439866	intron	-39765	Dcp1a	ENSMUST00000022535	281	15.1441
15	81857736	81859250	tss	-35	Tob2	ENSMUST00000050467	280	15.0902
2	11777358	11778724	tss	-58	Fbxo18	ENSMUST00000071564	279	15.0363
3	37418824	37420575	tss	-98	Spata5	ENSMUST00000108112	279	15.0363
12	31352508	31352822	upstream	-1197	Dld	ENSMUST00000110857	278	14.9825
3	145923572	145925091	tss	-194	Bcl10	ENSMUST00000029842	277	14.9286
7	127477431	127479150	upstream	2278	Prr14	ENSMUST00000132124	276	14.8747
2	124695583	124695806	intergenic	-13025	Gm13994	ENSMUST00000137397	275	14.8208
1	131526841	131528486	tss	-180	Fam72a	ENSMUST00000068613	274	14.7669
2	128817392	128818738	tss	2	Tmem87b	ENSMUST00000110325	273	14.713
6	124828189	124830310	tss	-189	Usp5	ENSMUST00000153306	273	14.713
10	80701634	80702966	tss	-168	Mob3a	ENSMUST00000003438	271	14.6052
9	102772222	102772507	intergenic	32658	Gm5627	ENSMUST00000178539	270	14.5513
10	79853269	79855074	tss	84	Ptbp1	ENSMUST00000172282	269	14.4974
15	102624655	102625960	tss	-106	ATF7	ENSMUST00000169033	269	14.4974
4	3938436	3939373	tss	-151	Chchd7	ENSMUST00000108386	268	14.4435
10	80159470	80160681	intergenic	-5960	Cirbp	ENSMUST00000154726	267	14.3896
15	76350381	76352000	tss	-65	Sharpin	ENSMUST00000023211	265	14.2818
17	57031422	57032415	tss	-616	Khsrp	ENSMUST00000007814	265	14.2818
2	26444671	26446206	tss	-172	0610009E02Rik	ENSMUST00000133463	265	14.2818
17	3140429	3140788	intron	25643	Scaf8	ENSMUST00000076734	264	14.2279
5	33022775	33022952	intron	1045	Ywhah	ENSMUST00000136667	264	14.2279
14	62836952	62838135	tss	-139	Wdfy2	ENSMUST00000014691	262	14.1202
GL456389.1	8487	8893	intergenic				260	14.0124
GL456390.1	20718	21279	intergenic				260	14.0124
15	88679846	88680036	intergenic	20974	Brd1	ENSMUST00000150004	259	13.9585
17	46159864	46161494	tss	-128	Gtpbp2	ENSMUST00000024748	259	13.9585
3	135437733	135439053	tss	-125	Ube2d3	ENSMUST00000106291	259	13.9585
9	57072716	57074291	intron	1397	Sin3a	ENSMUST00000169879	259	13.9585
10	42277309	42278532	upstream	-1369	Foxo3	ENSMUST00000105501	258	13.9046
15	79690041	79691206	tss	-376	Gtpbp1	ENSMUST00000046463	258	13.9046
17	33759503	33760911	tss	11	Rab11b	ENSMUST00000174744	258	13.9046
2	29900737	29900829	intron	-2771	Odf2	ENSMUST00000129960	258	13.9046
5	135008630	135010387	tss	-170	Abhd11	ENSMUST00000111216	258	13.9046
6	113075893	113077750	tss	-12	Gt(ROSA)26Sor	ENSMUST00000159544	258	13.9046
8	70698088	70699194	tss	1007	Jund	ENSMUST00000095267	258	13.9046
10	81319899	81321499	tss	-192	Cactin	ENSMUST00000050867	257	13.8507
17	56078685	56080031	tss	-131	Hdgfrp2	ENSMUST00000002911	257	13.8507
8	70138785	70139943	tss	-133	Rfxank	ENSMUST00000075724	257	13.8507
11	16950778	16951821	tss	-6	2810442I21Rik	ENSMUST00000136053	254	13.689
8	113634661	113636054	tss	-234	Mon1b	ENSMUST00000179926	254	13.689
11	85321114	85321224	intron	9003	Ppm1d	ENSMUST00000127717	253	13.6351
15	88861595	88863085	tss	80	Pim3	ENSMUST00000042818	253	13.6351
5	117119551	117120608	tss	-110	Taok3	ENSMUST00000111978	253	13.6351
15	58134591	58135686	tss	-168	Atad2	ENSMUST00000038194	252	13.5812
3	95624359	95625680	tss	-16	Ensa	ENSMUST00000037983	252	13.5812
7	64867444	64867659	exon	5398	Ndnl2	ENSMUST00000094331	252	13.5812
8	122280596	122282241	tss	-650	Zfpm1	ENSMUST00000054052	252	13.5812
9	107587121	107588293	tss	-108	Ifrd2	ENSMUST00000010192	252	13.5812
5	137786044	137788018	tss	-165	Mepce	ENSMUST00000132726	251	13.5273
9	64021685	64023523	tss	-1048	Smad6	ENSMUST00000041029	251	13.5273
13	53905915	53906013	intergenic	149706	Drd1a	ENSMUST00000021932	250	13.4734
5	140746080	140746207	intron	2259	Amz1	ENSMUST00000155644	250	13.4734
11	102295826	102297603	tss	-485	Atxn7l3	ENSMUST00000073234	249	13.4195
15	83171626	83172931	tss	280	Cyb5r3	ENSMUST00000018186	249	13.4195
7	27178158	27179359	tss	-53	Rab4b	ENSMUST00000093040	249	13.4195
19	46760785	46762293	tss	-88	Cnnm2	ENSMUST00000077666	248	13.3656
8	47674661	47676136	tss	-87	AA386476	ENSMUST00000098781	248	13.3656
8	106337666	106338683	tss	-154	Smpd3	ENSMUST00000067512	248	13.3656
4	101646959	101648048	tss	-169	Leprot	ENSMUST00000030254	247	13.3118
8	111521522	111522712	tss	-163	Wdr59	ENSMUST00000038193	247	13.3118
15	99972066	99973603	tss	-14	Larp4	ENSMUST00000100206	245	13.204
7	118940995	118941173	intron	3911	Iqck	ENSMUST00000132148	245	13.204
8	126558970	126559270	intergenic	-7884	Gm26759	ENSMUST00000181773	245	13.204
15	59314541	59315512	tss	-147	Sqle	ENSMUST00000162142	244	13.1501
9	59655853	59657077	tss	47	Pkm	ENSMUST00000163694	244	13.1501
X	142549683	142550030	intergenic	-15973	Gm4995	ENSMUST00000117247	243	13.0962
10	128507570	128507675	upstream	4415	mmu-mir-6916	ENSMUST00000184514	242	13.0423
12	105719863	105719973	intron	13932	Ak7	ENSMUST00000040876	241	12.9884
5	24685280	24686414	tss	112	Nub1	ENSMUST00000068825	241	12.9884
10	80115074	80116066	tss	-120	Stk11	ENSMUST00000003152	240	12.9345
10	81167469	81168558	tss	-13	Pias4	ENSMUST00000005064	239	12.8806
8	70211977	70213156	tss	-128	Slc25a42	ENSMUST00000150706	239	12.8806
14	55559897	55561174	tss	-155	Dcaf11	ENSMUST00000072530	238	12.8267
8	72570529	72572405	tss	-13	Smim7	ENSMUST00000163745	238	12.8267
8	84104202	84105302	tss	-196	Dcaf15	ENSMUST00000041367	238	12.8267
X	129756967	129757258	intron	7128	Diap2	ENSMUST00000113320	238	12.8267
6	17240190	17240283	intron	-40959	Cav2	ENSMUST00000000058	237	12.7728
10	80825839	80826745	tss	-160	Oaz1	ENSMUST00000060987	236	12.7189
12	4913587	4913799	upstream	-3761	Atad2b	ENSMUST00000045664	236	12.7189
9	15357001	15358435	tss	-74	5830418K08Rik	ENSMUST00000161132	236	12.7189
5	73490377	73491647	tss	-113	Dcun1d4	ENSMUST00000063882	235	12.665
5	125465312	125466435	intergenic	-9905	Aacs	ENSMUST00000031445	235	12.665
8	88118195	88119346	tss	-41	Gm2716	ENSMUST00000181500	234	12.6111
1	75316652	75318311	tss	-126	Dnpep	ENSMUST00000066668	233	12.5572
17	47736538	47738334	tss	-60	Tfeb	ENSMUST00000086932	233	12.5572
8	84893412	84894356	tss	64	Gcdh	ENSMUST00000003907	233	12.5572
1	57935821	57935928	intron	-18758	Gm17234	ENSMUST00000172128	232	12.5033
18	73571835	73572975	tss	-563	Mex3c	ENSMUST00000091852	232	12.5033
19	53943773	53945086	tss	-123	Bbip1	ENSMUST00000135402	232	12.5033
4	43492761	43493804	tss	-106	Ccdc107	ENSMUST00000030181	232	12.5033
19	43674661	43675613	tss	-156	Slc25a28	ENSMUST00000046038	231	12.4495
6	96034672	96034883	intergenic	-78328	Fam19a1	ENSMUST00000122120	231	12.4495
8	11554850	11556613	tss	-50	Ing1	ENSMUST00000054399	231	12.4495
17	34849726	34850732	tss	-58	Skiv2l	ENSMUST00000174226	230	12.3956
15	81190390	81191366	tss	28	4930483J18Rik	ENSMUST00000138715	229	12.3417
3	97227256	97228260	tss	-241	Bcl9	ENSMUST00000135247	229	12.3417
8	4252768	4253784	tss	20	Snapc2	ENSMUST00000011981	229	12.3417
17	35516458	35517568	tss	-101	Cchcr1	ENSMUST00000164242	228	12.2878
3	103949930	103950196	intron	-18035	Phtf1	ENSMUST00000117150	228	12.2878
4	131431405	131431494	intergenic	-55760	Gm831	ENSMUST00000149942	228	12.2878
17	35164488	35165712	tss	-55	Gm17705	ENSMUST00000172285	227	12.2339
GL456383.1	30507	31389	intergenic				227	12.2339
GL456396.1	6946	7560	intergenic				227	12.2339
2	120546587	120546701	intron	-3976	Gm14087	ENSMUST00000117384	226	12.18
15	36608614	36609976	tss	-119	Pabpc1	ENSMUST00000146327	225	12.1261
15	73067075	73068077	intergenic	-6354	Trappc9	ENSMUST00000170633	225	12.1261
15	99392449	99393491	tss	-26	Tmbim6	ENSMUST00000023749	225	12.1261
10	128231380	128232641	tss	5	Timeless	ENSMUST00000055539	224	12.0722
15	82146431	82147870	tss	-106	Srebf2	ENSMUST00000023100	223	12.0183
19	8818654	8820651	tss	-14	Ttc9c	ENSMUST00000148090	223	12.0183
15	78876726	78878039	tss	353	Gga1	ENSMUST00000041587	222	11.9644
15	100614602	100616241	tss	-229	C330013E15Rik	ENSMUST00000181034	222	11.9644
16	28560356	28560465	intergenic	39638	Mir690	ENSMUST00000102110	222	11.9644
2	165326145	165327108	tss	-90	Elmo2	ENSMUST00000128690	222	11.9644
4	151861642	151862780	tss	-103	Camta1	ENSMUST00000097774	222	11.9644
8	70839080	70840493	tss	42	Arrdc2	ENSMUST00000002989	222	11.9644
8	95434248	95435421	tss	-90	Gtl3	ENSMUST00000034249	222	11.9644
8	109692567	109693804	tss	-69	Ist1	ENSMUST00000034164	222	11.9644
1	88276842	88278358	tss	7	Hjurp	ENSMUST00000065420	220	11.8566
17	63377221	63377375	intron	29599	Gm24813	ENSMUST00000175310	220	11.8566
GL456383.1	31824	32792	intergenic				220	11.8566
5	33417142	33417359	exon	16809	Nkx1-1	ENSMUST00000173348	219	11.8027
5	139200016	139201254	tss	-130	Sun1	ENSMUST00000058716	219	11.8027
10	75517091	75518313	tss	0	Gucd1	ENSMUST00000118936	218	11.7488
6	71632432	71633773	tss	-287	Kdm3a	ENSMUST00000065509	218	11.7488
9	44406793	44407895	tss	-5	Trappc4	ENSMUST00000034623	218	11.7488
14	120477175	120478409	tss	-603	Rap2a	ENSMUST00000062117	217	11.6949
15	103238975	103240904	tss	-176	Hnrnpa1	ENSMUST00000036004	217	11.6949
17	34118862	34121582	tss	941	Brd2	ENSMUST00000154232	216	11.641
17	88065612	88066665	tss	-833	Fbxo11	ENSMUST00000005504	216	11.641
14	55590568	55592002	tss	-13	Rnf31	ENSMUST00000019443	215	11.5872
17	57248885	57250659	tss	-87	Trip10	ENSMUST00000019631	215	11.5872
19	3575213	3576640	tss	-33	Ppp6r3	ENSMUST00000172362	215	11.5872
5	120588259	120589189	tss	-151	Iqcd	ENSMUST00000069259	215	11.5872
15	81584526	81586522	tss	-941	Gm23880	ENSMUST00000116877	214	11.5333
7	79272577	79273527	tss	-112	Abhd2	ENSMUST00000037315	214	11.5333
17	87106857	87107810	tss	-207	Socs5	ENSMUST00000041369	213	11.4794
18	65427632	65427964	tss	314	Gm22567	ENSMUST00000175542	213	11.4794
5	36581648	36582677	tss	173	Tbc1d14	ENSMUST00000156658	213	11.4794
8	75033204	75034530	tss	366	Tom1	ENSMUST00000165630	213	11.4794
15	80710359	80711613	tss	-206	Tnrc6b	ENSMUST00000067689	212	11.4255
15	99369904	99370956	tss	-63	Fmnl3	ENSMUST00000088233	212	11.4255
16	42874832	42876028	tss	-36	4932412D23Rik	ENSMUST00000142270	212	11.4255
18	31633849	31635395	tss	545	Sap130	ENSMUST00000025109	212	11.4255
19	46598496	46599492	tss	-110	Wbp1l	ENSMUST00000138302	212	11.4255
3	38484653	38485674	tss	-203	Ankrd50	ENSMUST00000120875	212	11.4255
7	110060920	110062284	tss	-184	Zfp143	ENSMUST00000084727	212	11.4255
10	79908245	79909556	tss	18	Med16	ENSMUST00000165684	211	11.3716
11	78697338	78698464	tss	-251	Nlk	ENSMUST00000142739	211	11.3716
12	76403229	76404615	tss	-128	Hspa2	ENSMUST00000080449	211	11.3716
17	35058703	35060247	tss	-56	Ddah2	ENSMUST00000173520	211	11.3716
5	137628341	137629834	tss	-15	Fbxo24	ENSMUST00000111002	211	11.3716
8	69716038	69717455	intergenic	-6357	Zfp869	ENSMUST00000080987	211	11.3716
8	88696442	88697649	tss	-13	Cyld	ENSMUST00000043526	211	11.3716
9	31514411	31514568	intergenic	-50270	Tmem45b	ENSMUST00000048050	211	11.3716
1	171127954	171128061	exon	2971	1700009P17Rik	ENSMUST00000124157	210	11.3177
17	72835999	72837110	tss	-297	Ypel5	ENSMUST00000045174	209	11.2638
3	123508100	123509060	tss	-365	Snora24	ENSMUST00000174989	209	11.2638
5	121836540	121837887	tss	-179	Sh2b3	ENSMUST00000086310	209	11.2638
7	5014177	5015932	tss	-113	Fiz1	ENSMUST00000165320	209	11.2638
7	30859428	30859660	upstream	1879	Ffar1	ENSMUST00000052700	209	11.2638
9	13443807	13444051	exon	2842	Gm17571	ENSMUST00000167906	208	11.2099
GL456390.1	21305	22202	intergenic				208	11.2099
11	69758149	69759320	tss	-106	Polr2a	ENSMUST00000058470	207	11.156
13	108637129	108637345	intron	-17003	Pde4d	ENSMUST00000122041	207	11.156
19	8801886	8803063	tss	-117	Zbtb3	ENSMUST00000172175	207	11.156
5	102273337	102273715	intergenic	-203596	Wdfy3	ENSMUST00000174698	207	11.156
7	143368295	143368562	intron	74483	KCNQ1OT1_5	ENSMUST00000184971	207	11.156
8	91133669	91134664	tss	-85	Aktip	ENSMUST00000125257	207	11.156
5	31047795	31049070	tss	44	Atraid	ENSMUST00000138309	206	11.1021
1	147524374	147524525	intergenic	-242466	Gm9931	ENSMUST00000066758	205	11.0482
19	9870384	9870481	intergenic	15101	Gm22369	ENSMUST00000102415	205	11.0482
3	107332847	107334347	tss	68	Rbm15	ENSMUST00000061772	205	11.0482
6	113306075	113307555	tss	-330	Brpf1	ENSMUST00000113122	205	11.0482
15	82244112	82245015	tss	182	Cenpm	ENSMUST00000089155	204	10.9943
17	35915910	35917307	tss	4	Ppp1r10	ENSMUST00000133641	204	10.9943
1	74284074	74285250	tss	-80	Aamp	ENSMUST00000178235	203	10.9404
11	69836973	69838831	tss	-139	Tmem256	ENSMUST00000133967	203	10.9404
12	111813506	111814676	tss	-144	Xrcc3	ENSMUST00000145109	203	10.9404
13	17694406	17695711	tss	-254	Mplkip	ENSMUST00000049744	203	10.9404
17	25727020	25728059	tss	-78	Chtf18	ENSMUST00000048054	203	10.9404
19	4509770	4510828	tss	-147	Pcx	ENSMUST00000068004	203	10.9404
3	8922976	8924224	tss	103	Mrps28	ENSMUST00000042148	203	10.9404
3	104220169	104221066	tss	-158	Magi3	ENSMUST00000064371	203	10.9404
9	104001637	104003368	tss	-38	Nphp3	ENSMUST00000149641	203	10.9404
GL456216.1	15385	17134	tss	43	CAAA01118383.1	ENSMUST00000077235	203	10.9404
10	80577245	80578736	tss	-535	Klf16	ENSMUST00000038558	202	10.8865
12	3733953	3734245	intron	14539	Dtnb	ENSMUST00000173498	202	10.8865
3	32708029	32709456	tss	21	Actl6a	ENSMUST00000029214	202	10.8865
3	97657908	97658798	tss	42	Prkab2	ENSMUST00000130924	202	10.8865
5	115300483	115301672	tss	-47	Gm13830	ENSMUST00000149609	202	10.8865
5	147076282	147077863	tss	66	Polr1d	ENSMUST00000110557	202	10.8865
8	71272097	71273337	tss	-80	Myo9b	ENSMUST00000071935	202	10.8865
8	126779109	126779359	intergenic	165748	Gm26397	ENSMUST00000083703	202	10.8865
11	20452219	20452429	intergenic	5847	Gm12034	ENSMUST00000119032	201	10.8326
11	74829930	74831199	tss	-67	Mnt	ENSMUST00000000291	201	10.8326
15	85633960	85635247	intergenic	-52847	Wnt7b	ENSMUST00000023015	201	10.8326
15	98917123	98918595	tss	7	Lmbr1l	ENSMUST00000023736	201	10.8326
4	40772453	40773584	upstream	2662	Gm12396	ENSMUST00000121600	201	10.8326
7	36343945	36344231	intergenic	41570	Gm23292	ENSMUST00000175618	201	10.8326
16	57241867	57242059	intergenic	-10484	Tbc1d23	ENSMUST00000023431	200	10.7787
17	32388763	32389900	tss	-94	Wiz	ENSMUST00000087699	200	10.7787
17	56716519	56718183	tss	-99	Vmac	ENSMUST00000067931	200	10.7787
7	44986029	44987311	tss	-14	Prmt1	ENSMUST00000107842	200	10.7787
10	80621513	80622777	tss	-178	Csnk1g2	ENSMUST00000079773	199	10.7249
17	48408970	48410336	tss	67	Nfya	ENSMUST00000162460	199	10.7249
3	75556749	75557782	tss	-162	Pdcd10	ENSMUST00000161137	199	10.7249
6	94699879	94701108	tss	-156	Lrig1	ENSMUST00000032105	199	10.7249
13	78726276	78726366	intergenic	-347175	Gm6317	ENSMUST00000183159	198	10.671
15	6816437	6816695	exon	8075	Osmr	ENSMUST00000176554	198	10.671
19	4927695	4928683	tss	48	Dpp3	ENSMUST00000025851	198	10.671
3	122983259	122985280	tss	-74	Usp53	ENSMUST00000090379	198	10.671
10	40348299	40349767	tss	-84	Cdk19	ENSMUST00000044672	197	10.6171
6	124930685	124931974	tss	-63	Mlf2	ENSMUST00000032214	197	10.6171
8	13046582	13046782	intron	8788	F10	ENSMUST00000152034	197	10.6171
8	105826895	105828072	tss	-10	Ranbp10	ENSMUST00000041400	197	10.6171
10	81349963	81351133	tss	-146	Hmg20b	ENSMUST00000105323	196	10.5632
3	89417787	89419481	tss	-16	Shc1	ENSMUST00000125036	196	10.5632
9	13826822	13828147	tss	-126	Fam76b	ENSMUST00000059579	196	10.5632
12	77209797	77209998	intergenic	-28163	Fut8	ENSMUST00000171770	195	10.5093
14	46759971	46760886	tss	-107	Cdkn3	ENSMUST00000067426	195	10.5093
15	3995289	3996495	tss	-97	AW549877	ENSMUST00000046633	195	10.5093
15	79062531	79063604	tss	-163	Ankrd54	ENSMUST00000128631	195	10.5093
17	46751355	46752732	tss	263	Cnpy3	ENSMUST00000148656	195	10.5093
17	56325345	56326556	tss	-164	Kdm4b	ENSMUST00000139679	195	10.5093
4	129189155	129190276	tss	-3	Yars	ENSMUST00000106054	195	10.5093
15	25621791	25622980	tss	-109	Myo10	ENSMUST00000110457	193	10.4015
18	10680895	10681013	intron	-22161	Abhd3	ENSMUST00000144150	193	10.4015
3	100166199	100166292	intron	3691	Gdap2	ENSMUST00000150223	193	10.4015
5	73256291	73257463	tss	-154	Fryl	ENSMUST00000123446	193	10.4015
10	81292407	81293403	tss	-106	Pip5k1c	ENSMUST00000163075	192	10.3476
11	22286739	22287611	tss	-395	Ehbp1	ENSMUST00000180360	192	10.3476
12	79375017	79375110	intron	77700	Rad51b	ENSMUST00000171210	192	10.3476
8	11557728	11558800	intron	2250	Ing1	ENSMUST00000054399	192	10.3476
11	6443862	6445123	tss	-88	H2afv	ENSMUST00000109737	191	10.2937
2	73892007	73893305	tss	-121	Atf2	ENSMUST00000112016	191	10.2937
1	131909842	131910962	tss	-143	Nucks1	ENSMUST00000062264	190	10.2398
5	137600457	137601427	tss	-58	Mospd3	ENSMUST00000126904	190	10.2398
8	121949785	121950788	tss	-267	Banp	ENSMUST00000093078	190	10.2398
11	94210682	94211633	tss	-177	Tob1	ENSMUST00000041589	189	10.1859
18	56549047	56549217	intron	10265	Aldh7a1	ENSMUST00000171851	189	10.1859
4	119027591	119027769	intergenic	-27224	Gm12862	ENSMUST00000150754	189	10.1859
8	83954818	83956153	tss	-35	Asf1b	ENSMUST00000005607	189	10.1859
1	165460310	165461539	tss	37	Mpc2	ENSMUST00000027853	188	10.132
5	104156470	104156705	intergenic	-14194	Dspp	ENSMUST00000112771	188	10.132
5	122277633	122277831	intergenic	-6593	Pptc7	ENSMUST00000053426	188	10.132
5	122849532	122850465	tss	-135	Rnf34	ENSMUST00000031434	188	10.132
6	126351068	126351243	intergenic	-184389	Ntf3	ENSMUST00000112244	188	10.132
13	46915103	46915281	intron	12632	Gm22960	ENSMUST00000122517	187	10.0781
15	76659347	76660518	tss	226	Cyhr1	ENSMUST00000081291	187	10.0781
17	86150574	86151587	intergenic	-5835	Srbd1	ENSMUST00000095187	187	10.0781
2	94157456	94158704	tss	-94	Hsd17b12	ENSMUST00000028619	187	10.0781
6	145210500	145211566	tss	-25	Lyrm5	ENSMUST00000111725	187	10.0781
11	60352717	60353576	tss	-208	Lrrc48	ENSMUST00000070805	186	10.0242
12	89204270	89204429	intron	11266	Nrxn3	ENSMUST00000167887	186	10.0242
4	134853076	134854305	tss	-127	Tmem57	ENSMUST00000030628	186	10.0242
8	69624761	69625898	tss	273	Zfp868	ENSMUST00000140522	186	10.0242
11	97744442	97745766	tss	82	mmu-mir-8102	ENSMUST00000184148	185	9.97034
14	20766859	20767278	intron	26950	Camk2g	ENSMUST00000071816	185	9.97034
15	58823255	58824325	tss	-108	Tmem65	ENSMUST00000072113	185	9.97034
5	41707509	41708798	tss	-104	Rab28	ENSMUST00000031011	185	9.97034
5	114443528	114444483	tss	-72	Mmab	ENSMUST00000031560	185	9.97034
9	78587682	78588589	tss	-63	Slc17a5	ENSMUST00000052441	185	9.97034
3	89458453	89459602	tss	-27	Pmvk	ENSMUST00000029564	184	9.91645
10	108012191	108012345	intergenic	-100153	Otogl	ENSMUST00000165341	183	9.86255
11	52000029	52000996	tss	105	Ube2b	ENSMUST00000109086	183	9.86255
16	96127417	96128360	tss	-159	Hmgn1	ENSMUST00000050884	183	9.86255
19	4096601	4097840	tss	67	Cdk2ap2	ENSMUST00000025779	183	9.86255
9	36767227	36768324	tss	-103	Stt3a	ENSMUST00000120381	183	9.86255
16	38088555	38089643	tss	-4	Gsk3b	ENSMUST00000023507	182	9.80866
17	29490039	29491013	tss	-263	Pim1	ENSMUST00000024811	182	9.80866
17	35841047	35842174	tss	62	Mdc1	ENSMUST00000082337	182	9.80866
5	140704382	140705314	tss	-151	Brat1	ENSMUST00000041588	182	9.80866
12	84772740	84773508	tss	-74	Npc2	ENSMUST00000021668	181	9.75476
2	33130339	33131794	tss	220	Garnl3	ENSMUST00000137381	181	9.75476
2	155923897	155923999	intron	6079	Uqcc1	ENSMUST00000152766	181	9.75476
5	125389124	125390470	tss	142	Ubc	ENSMUST00000136312	181	9.75476
5	144008127	144008259	intron	-5799	Gm24311	ENSMUST00000082570	181	9.75476
9	56417880	56419257	tss	-232	C230081A13Rik	ENSMUST00000061552	181	9.75476
9	101251193	101252186	tss	-52	Ppp2r3a	ENSMUST00000075941	181	9.75476
11	87108623	87109592	tss	-141	Ska2	ENSMUST00000020794	180	9.70087
14	55014967	55016085	tss	-104	Ngdn	ENSMUST00000022815	180	9.70087
15	38300270	38301443	tss	-192	Klf10	ENSMUST00000074043	180	9.70087
15	76195287	76196950	tss	-81	Plec	ENSMUST00000023226	180	9.70087
15	81871547	81872880	tss	-2	Aco2	ENSMUST00000023116	180	9.70087
2	5950701	5951970	tss	-189	Upf2	ENSMUST00000060092	180	9.70087
2	120849944	120850961	tss	58	Ttbk2	ENSMUST00000028740	180	9.70087
2	173658976	173660194	tss	-40	Rab22a	ENSMUST00000029024	180	9.70087
5	135148797	135150003	tss	-136	Tbl2	ENSMUST00000153183	180	9.70087
11	50325355	50326355	tss	-103	Canx	ENSMUST00000179865	179	9.64698
13	61476464	61476710	intergenic	65255	Ctsm	ENSMUST00000099451	179	9.64698
14	46134797	46134975	intergenic	50731	Gm1821	ENSMUST00000111388	179	9.64698
15	83148752	83150092	tss	-102	Poldip3	ENSMUST00000058793	179	9.64698
19	5365961	5367239	tss	24	Eif1ad	ENSMUST00000025759	179	9.64698
2	33684194	33684401	intergenic	-31520	Gm13529	ENSMUST00000121118	179	9.64698
5	149183709	149184946	tss	25	Uspl1	ENSMUST00000121416	179	9.64698
10	79984220	79985946	tss	-571	Gm26243	ENSMUST00000179260	178	9.59308
11	98438401	98439433	tss	-25	Mien1	ENSMUST00000002655	178	9.59308
17	64331473	64332900	tss	-242	Pja2	ENSMUST00000172818	178	9.59308
5	115157749	115159250	tss	-155	Mlec	ENSMUST00000112121	178	9.59308
8	70659298	70660444	tss	-47	Pgpep1	ENSMUST00000070173	178	9.59308
9	80164240	80165558	tss	-8	Myo6	ENSMUST00000035889	178	9.59308
11	55469046	55469978	tss	-121	G3bp1	ENSMUST00000018727	177	9.53919
3	127552751	127553784	tss	-47	4930422G04Rik	ENSMUST00000043108	177	9.53919
8	65369993	65370099	upstream	2738	Gm25403	ENSMUST00000082971	177	9.53919
8	71366660	71367997	tss	50	Use1	ENSMUST00000146221	177	9.53919
5	76950862	76952236	tss	-42	Paics	ENSMUST00000153648	176	9.4853
8	105965395	105966546	tss	-60	Slc12a4	ENSMUST00000034370	176	9.4853
9	21509662	21510888	tss	-226	Tmed1	ENSMUST00000034698	176	9.4853
11	48816665	48817712	tss	-171	Trim41	ENSMUST00000140800	175	9.4314
14	77392339	77392544	intron	109067	Gm6994	ENSMUST00000163416	175	9.4314
2	154790492	154791648	tss	7	Raly	ENSMUST00000125872	175	9.4314
15	102245933	102248290	tss	109	Rarg	ENSMUST00000063339	174	9.37751
16	93711321	93712430	tss	-52	Dopey2	ENSMUST00000045004	174	9.37751
11	50945265	50945400	upstream	-1577	4933414I15Rik	ENSMUST00000109123	173	9.32361
15	76903681	76904475	tss	-14	Rpl8	ENSMUST00000004072	173	9.32361
15	77928411	77929513	tss	-42	Txn2	ENSMUST00000005487	173	9.32361
15	81925390	81926704	tss	-79	Polr3h	ENSMUST00000023113	173	9.32361
17	26939100	26940113	tss	-154	Cuta	ENSMUST00000114935	173	9.32361
17	35120863	35121797	tss	35	Csnk2b	ENSMUST00000173114	173	9.32361
19	30377704	30377935	intergenic	112872	Gm24883	ENSMUST00000158391	173	9.32361
5	4103966	4105100	tss	146	Cyp51	ENSMUST00000001507	173	9.32361
5	135934154	135935276	tss	-290	Ywhag	ENSMUST00000126639	173	9.32361
7	97331778	97332768	tss	-2	Kctd21	ENSMUST00000054107	173	9.32361
8	46616659	46617966	tss	-8	Ccdc111	ENSMUST00000132472	173	9.32361
1	127773579	127774469	tss	-120	Ccnt2	ENSMUST00000027587	172	9.26972
3	142881645	142882708	tss	-76	Pkn2	ENSMUST00000043812	172	9.26972
7	28810212	28811287	tss	-91	Hnrnpl	ENSMUST00000038572	172	9.26972
11	96829246	96830645	tss	-139	Nfe2l1	ENSMUST00000081775	171	9.21583
13	48545648	48547120	intergenic	-8365	Mirlet7a-1	ENSMUST00000083487	171	9.21583
14	31396472	31396809	intron	10773	Sh3bp5	ENSMUST00000147586	171	9.21583
16	73607620	73607709	intergenic	-184692	Gm25699	ENSMUST00000082896	171	9.21583
4	43039744	43041044	tss	-133	Fam214b	ENSMUST00000152846	171	9.21583
6	52011977	52013296	tss	-120	Skap2	ENSMUST00000078214	171	9.21583
7	6840009	6840144	tss	39	Gm22649	ENSMUST00000175134	171	9.21583
7	19359124	19360640	tss	-59	Ppp1r13l	ENSMUST00000150448	171	9.21583
1	93478078	93479392	tss	-53	Sept2	ENSMUST00000027495	170	9.16193
15	68258087	68259345	tss	-68	Zfat	ENSMUST00000162054	170	9.16193
2	163986030	163986261	intergenic	-8756	Ywhab	ENSMUST00000018470	170	9.16193
4	42949244	42950517	tss	-79	Dnajb5	ENSMUST00000037872	170	9.16193
5	33651744	33652977	tss	61	Slbp	ENSMUST00000057551	170	9.16193
6	88841655	88842739	tss	-167	Abtb1	ENSMUST00000032169	170	9.16193
8	95807154	95808605	tss	-140	Cnot1	ENSMUST00000098473	170	9.16193
9	106476095	106477516	tss	-124	Rrp9	ENSMUST00000047721	170	9.16193
15	44427187	44428594	tss	-76	Eny2	ENSMUST00000060652	169	9.10804
18	67448793	67449747	tss	-169	Afg3l2	ENSMUST00000025408	169	9.10804
2	144011011	144012028	tss	-122	Rrbp1	ENSMUST00000037875	169	9.10804
3	9420973	9421118	intron	17947	C030034L19Rik	ENSMUST00000181930	169	9.10804
4	116626555	116628196	tss	-78	Nasp	ENSMUST00000030457	169	9.10804
5	149281978	149282311	intron	-938	n-R5s180	ENSMUST00000082770	169	9.10804
10	37229601	37229772	intergenic	90094	5930403N24Rik	ENSMUST00000062667	168	9.05415
11	21370246	21371710	tss	260	Ugp2	ENSMUST00000060895	168	9.05415
11	120098202	120099287	tss	-64	Enthd2	ENSMUST00000106225	168	9.05415
11	120150770	120151889	tss	-39	Slc38a10	ENSMUST00000103018	168	9.05415
18	36559493	36561005	tss	-235	Ankhd1	ENSMUST00000006205	168	9.05415
13	37506475	37506711	intergenic	161309	Ly86	ENSMUST00000021860	167	9.00025
15	44618611	44619742	tss	-608	Ebag9	ENSMUST00000022964	167	9.00025
19	5688218	5690259	tss	-2	Pcnxl3	ENSMUST00000113615	167	9.00025
2	91236512	91237628	tss	-13	A330069E16Rik	ENSMUST00000181191	167	9.00025
5	43007730	43007976	intergenic	-225549	Cpeb2	ENSMUST00000166713	167	9.00025
5	125475335	125476266	tss	-55	Aacs	ENSMUST00000031445	167	9.00025
8	70672970	70674124	tss	8	Lsm4	ENSMUST00000034311	167	9.00025
10	80329421	80330445	tss	10	Reep6	ENSMUST00000105358	166	8.94636
14	45329073	45330295	tss	-72	Psmc6	ENSMUST00000022380	166	8.94636
14	62760850	62762030	tss	-210	Ints6	ENSMUST00000053959	166	8.94636
7	26779869	26780081	intergenic	13460	Cyp2b19	ENSMUST00000138018	166	8.94636
7	96384164	96384255	intron	-42233	Gm15412	ENSMUST00000137193	166	8.94636
8	71610646	71611564	tss	-20	Colgalt1	ENSMUST00000047903	166	8.94636
8	83607482	83608654	tss	-55	Dnajb1	ENSMUST00000005620	166	8.94636
8	106935324	106936054	tss	-76	Sntb2	ENSMUST00000047425	166	8.94636
9	59750172	59751500	tss	-75	Myo9a	ENSMUST00000128341	166	8.94636
X	102156637	102157549	tss	-69	Ercc6l	ENSMUST00000056904	166	8.94636
11	70668282	70669942	tss	306	Spag7	ENSMUST00000137691	165	8.89247
11	103115005	103116391	tss	-249	Hexim1	ENSMUST00000053063	165	8.89247
12	84450755	84451685	tss	-257	Aldh6a1	ENSMUST00000085192	165	8.89247
13	90489369	90489695	intergenic	-93881	Gm21726	ENSMUST00000179654	165	8.89247
15	80082846	80083889	tss	-11	Rpl3	ENSMUST00000081650	165	8.89247
15	102469963	102471723	tss	-243	Pcbp2	ENSMUST00000077037	165	8.89247
16	64851411	64852339	tss	-131	Cggbp1	ENSMUST00000067744	165	8.89247
19	6363157	6364651	tss	42	Gm14966	ENSMUST00000129675	165	8.89247
19	37710536	37710725	intergenic	12792	Cyp26a1	ENSMUST00000025946	165	8.89247
5	86172165	86173317	tss	-38	Uba6	ENSMUST00000039373	165	8.89247
7	140750505	140750742	intergenic	-13170	Cyp2e1	ENSMUST00000026552	165	8.89247
10	127676659	127677464	tss	-91	Tmem194	ENSMUST00000118612	164	8.83857
11	101551773	101553276	tss	-91	Brca1	ENSMUST00000142086	164	8.83857
13	13593073	13593310	intron	2780	Lyst	ENSMUST00000110559	164	8.83857
17	35046380	35047352	tss	-57	Msh5	ENSMUST00000174556	164	8.83857
17	56461851	56463137	tss	-33	Ptprs	ENSMUST00000086828	164	8.83857
2	31126155	31126325	intron	-9882	Fnbp1	ENSMUST00000149196	164	8.83857
2	85047502	85048946	tss	-14	Tnks1bp1	ENSMUST00000139915	164	8.83857
3	138442455	138443507	tss	-25	Adh5	ENSMUST00000005964	164	8.83857
3	145118190	145119181	tss	-82	Odf2l	ENSMUST00000029920	164	8.83857
5	122820667	122821980	tss	-49	Anapc5	ENSMUST00000086216	164	8.83857
9	109875090	109876294	tss	-117	Cdc25a	ENSMUST00000094324	164	8.83857
11	119942335	119943294	tss	156	Baiap2	ENSMUST00000106233	163	8.78468
12	47833912	47834143	intergenic	726012	Gm1818	ENSMUST00000169406	163	8.78468
13	19471332	19471532	intergenic	-75621	Stard3nl	ENSMUST00000039694	163	8.78468
13	100650713	100651825	tss	-98	Rad17	ENSMUST00000177848	163	8.78468
3	88296195	88297484	tss	232	Tsacc	ENSMUST00000010682	163	8.78468
5	121102048	121102220	intergenic	41552	Ptpn11	ENSMUST00000148871	163	8.78468
7	19227937	19229188	tss	347	Opa3	ENSMUST00000161711	163	8.78468
14	52103564	52104712	tss	-145	Hnrnpc	ENSMUST00000164655	162	8.73078
19	41980743	41981920	tss	-160	Mms19	ENSMUST00000171561	162	8.73078
5	135810718	135810939	intron	3866	Srrm3	ENSMUST00000126232	162	8.73078
7	19715209	19716225	tss	-362	Tomm40	ENSMUST00000093552	162	8.73078
7	44246119	44247061	tss	-128	2410002F23Rik	ENSMUST00000055858	162	8.73078
8	92355697	92356771	tss	-78	4933436C20Rik	ENSMUST00000034183	162	8.73078
9	27222485	27222807	intergenic	-67225	Jam3	ENSMUST00000034472	162	8.73078
10	23786980	23788030	tss	-164	Rps12	ENSMUST00000073926	161	8.67689
11	100527556	100528364	tss	-37	Acly	ENSMUST00000107389	161	8.67689
19	5087776	5088911	tss	-149	Yif1a	ENSMUST00000025811	161	8.67689
19	46151878	46152994	tss	-85	Gbf1	ENSMUST00000026254	161	8.67689
2	32712539	32713879	tss	43	Mir2861	ENSMUST00000175539	161	8.67689
3	32850220	32850332	intron	30330	Gm15574	ENSMUST00000119937	161	8.67689
3	41082739	41083747	tss	-169	Pgrmc2	ENSMUST00000058578	161	8.67689
4	35225706	35226521	tss	13	Gm12367	ENSMUST00000146909	161	8.67689
6	23299352	23299464	intron	14767	Cadps2	ENSMUST00000152131	161	8.67689
8	76264906	76264995	intergenic	9502	Gm22509	ENSMUST00000082775	161	8.67689
8	84236848	84237704	tss	-165	Zswim4	ENSMUST00000039480	161	8.67689
X	99932728	99932829	intergenic	-42836	Eda	ENSMUST00000113775	161	8.67689
1	122290404	122290670	intergenic	-220078	Gm24547	ENSMUST00000158649	160	8.623
18	3007533	3007748	intergenic	20283	Vmn1r-ps151	ENSMUST00000176956	160	8.623
4	133813046	133814740	upstream	-2275	Gm12974	ENSMUST00000129875	160	8.623
6	82652151	82653474	tss	-39	Pole4	ENSMUST00000095786	160	8.623
7	125801378	125801492	intron	15176	D430042O09Rik	ENSMUST00000122337	160	8.623
8	26157751	26158703	tss	-110	Thap1	ENSMUST00000036807	160	8.623
9	21290843	21291877	tss	-205	Cdkn2d	ENSMUST00000086374	160	8.623
1	36307297	36308276	tss	-108	Arid5a	ENSMUST00000126413	159	8.5691
1	191396878	191397990	tss	-215	Ppp2r5a	ENSMUST00000067976	159	8.5691
10	70195183	70195419	intergenic	-9456	2310015B20Rik	ENSMUST00000020090	159	8.5691
10	71136091	71136462	intron	10592	Bicc1	ENSMUST00000131445	159	8.5691
11	85352394	85353338	tss	-166	Bcas3	ENSMUST00000108056	159	8.5691
13	24800260	24801397	tss	-666	BC005537	ENSMUST00000019276	159	8.5691
13	64153013	64153863	tss	-247	Zfp367	ENSMUST00000117241	159	8.5691
2	30363489	30364603	tss	-142	Fam73b	ENSMUST00000077977	159	8.5691
3	68492967	68494520	tss	-17	Schip1	ENSMUST00000182719	159	8.5691
4	53517745	53517975	intron	-17697	Slc44a1	ENSMUST00000107645	159	8.5691
4	122885572	122886718	tss	-69	Cap1	ENSMUST00000106257	159	8.5691
10	59220753	59222203	tss	75	Sept10	ENSMUST00000165971	158	8.51521
10	62650850	62651950	tss	-451	Ddx50	ENSMUST00000020270	158	8.51521
10	117062908	117064221	tss	9	Cct2	ENSMUST00000047672	158	8.51521
11	71018901	71020100	tss	-122	Derl2	ENSMUST00000143850	158	8.51521
12	38923027	38923141	intergenic	85661	Etv1	ENSMUST00000161591	158	8.51521
13	92354179	92355460	tss	-104	Dhfr	ENSMUST00000022218	158	8.51521
15	57911619	57912656	tss	-33	Tbc1d31	ENSMUST00000022992	158	8.51521
16	44172525	44173658	tss	-126	Gm608	ENSMUST00000119746	158	8.51521
5	34573232	34574115	tss	-8	Add1	ENSMUST00000114338	158	8.51521
5	112276193	112277132	tss	-131	Tpst2	ENSMUST00000031287	158	8.51521
9	122950478	122951439	tss	-13	1110059G10Rik	ENSMUST00000035154	158	8.51521
1	36939323	36940498	tss	-251	Tmem131	ENSMUST00000027290	157	8.46132
11	121236333	121237385	tss	-183	Narf	ENSMUST00000103015	157	8.46132
12	31168014	31168215	intergenic	-16576	6030469F06Rik	ENSMUST00000179160	157	8.46132
12	108179155	108180180	tss	-169	Setd3	ENSMUST00000071095	157	8.46132
14	20928713	20929802	tss	-163	Vcl	ENSMUST00000022369	157	8.46132
15	76639496	76640483	tss	-84	Tonsl	ENSMUST00000168185	157	8.46132
2	29124550	29125828	tss	44	Setx	ENSMUST00000061578	157	8.46132
2	155591106	155591315	tss	22	Gm14256	ENSMUST00000130859	157	8.46132
7	34840042	34840143	intergenic	-27372	Chst8	ENSMUST00000135295	157	8.46132
8	40511157	40512398	tss	20	Cnot7	ENSMUST00000135269	157	8.46132
8	70760562	70761781	tss	-164	Mpv17l2	ENSMUST00000038626	157	8.46132
9	26782285	26782508	intron	9772	Glb1l2	ENSMUST00000161635	157	8.46132
9	119322173	119323433	tss	-281	Oxsr1	ENSMUST00000040853	157	8.46132
GL456389.1	16006	16386	intergenic				157	8.46132
13	55329443	55330503	tss	-307	Mxd3	ENSMUST00000021941	156	8.40742
15	80254715	80256253	tss	105	Atf4	ENSMUST00000109605	156	8.40742
16	57606524	57607341	tss	-91	Cmss1	ENSMUST00000114371	156	8.40742
2	90678804	90679686	exon	2134	Nup160	ENSMUST00000057481	156	8.40742
3	36551995	36553148	tss	-13	Exosc9	ENSMUST00000029269	156	8.40742
7	111028165	111029297	tss	-113	Ctr9	ENSMUST00000005749	156	8.40742
7	126503124	126504140	tss	-302	Atxn2l	ENSMUST00000040202	156	8.40742
15	99251635	99252595	tss	-184	Mcrs1	ENSMUST00000163506	155	8.35353
3	52101674	52103359	intron	2779	Maml3	ENSMUST00000121440	155	8.35353
7	127208498	127209396	tss	-329	Tbc1d10b	ENSMUST00000120705	155	8.35353
8	8804941	8805042	intergenic	-114442	Arglu1	ENSMUST00000048545	155	8.35353
9	31211290	31212391	tss	-127	Aplp2	ENSMUST00000079758	155	8.35353
9	44881129	44882413	tss	-204	Kmt2a	ENSMUST00000128768	155	8.35353
GL456389.1	9556	10265	intergenic				155	8.35353
10	127041546	127042438	tss	9	Mettl1	ENSMUST00000006915	154	8.29963
11	23255194	23256269	tss	-201	Xpo1	ENSMUST00000020538	154	8.29963
11	49243688	49244848	tss	-40	Mgat1	ENSMUST00000135489	154	8.29963
17	53688317	53688601	intron	867	Sgol1	ENSMUST00000146019	154	8.29963
17	74527783	74529014	tss	-29	Birc6	ENSMUST00000024879	154	8.29963
18	5334219	5335377	tss	-493	Zfp438	ENSMUST00000063989	154	8.29963
3	88141838	88142602	tss	-135	Mef2d	ENSMUST00000001455	154	8.29963
1	39498992	39499086	intergenic	-20281	Tbc1d8	ENSMUST00000054462	153	8.24574
14	19823369	19824467	tss	-159	2700060E02Rik	ENSMUST00000022341	153	8.24574
17	33915484	33916688	tss	58	Zbtb22	ENSMUST00000174463	153	8.24574
2	3283524	3284643	tss	-128	Nmt2	ENSMUST00000081932	153	8.24574
2	92433646	92434846	tss	-150	Cry2	ENSMUST00000090559	153	8.24574
5	139251639	139252956	tss	-54	Get4	ENSMUST00000026976	153	8.24574
6	148282029	148282177	intron	20931	Gm15763	ENSMUST00000120136	153	8.24574
8	71569435	71570868	exon	1550	Slc27a1	ENSMUST00000034267	153	8.24574
GL456389.1	1388	1898	intergenic				153	8.24574
1	92180129	92181065	intergenic	-32049	Hdac4	ENSMUST00000008995	152	8.19185
1	128102418	128103855	tss	-120	R3hdm1	ENSMUST00000036288	152	8.19185
6	86669045	86669794	tss	-261	Mxd1	ENSMUST00000001184	152	8.19185
7	4739490	4740340	tss	-242	Suv420h2	ENSMUST00000098853	152	8.19185
7	127745246	127746611	tss	-640	Fbxl19	ENSMUST00000033081	152	8.19185
8	47533034	47534150	tss	-29	Trappc11	ENSMUST00000125065	152	8.19185
8	89042783	89044225	tss	511	Sall1	ENSMUST00000034090	152	8.19185
9	66124340	66125314	tss	5	Snx1	ENSMUST00000034946	152	8.19185
9	121857073	121858320	tss	322	Higd1a	ENSMUST00000060251	152	8.19185
10	76530979	76531980	tss	-105	Lss	ENSMUST00000159013	151	8.13795
11	69979876	69981233	tss	-12	Elp5	ENSMUST00000143175	151	8.13795
13	54276371	54276473	intergenic	-53390	Gm16578	ENSMUST00000160797	151	8.13795
16	8829468	8830411	tss	-146	1810013L24Rik	ENSMUST00000023150	151	8.13795
16	14158981	14160153	tss	-86	Mir484	ENSMUST00000093566	151	8.13795
19	4120915	4121893	tss	57	Aip	ENSMUST00000025767	151	8.13795
19	29100648	29102047	tss	-93	Rcl1	ENSMUST00000064393	151	8.13795
2	53190877	53192385	tss	-51	Prpf40a	ENSMUST00000125243	151	8.13795
5	142550736	142551724	tss	-31	Radil	ENSMUST00000063635	151	8.13795
9	106891681	106892680	tss	-65	4930524O07Rik	ENSMUST00000161822	151	8.13795
14	18238098	18239724	tss	-110	Nr1d2	ENSMUST00000090543	150	8.08406
14	63177533	63178619	tss	-166	Fdft1	ENSMUST00000054963	150	8.08406
15	59647396	59648784	tss	-114	Trib1	ENSMUST00000067543	150	8.08406
19	3912443	3913500	tss	-183	Ndufs8	ENSMUST00000075092	150	8.08406
2	164878914	164880330	tss	-179	Pcif1	ENSMUST00000122810	150	8.08406
4	121024867	121025024	intergenic	-7679	Smap2	ENSMUST00000043200	150	8.08406
6	89643468	89645148	tss	614	Txnrd3	ENSMUST00000101171	150	8.08406
8	72492458	72493401	tss	-133	Gm17435	ENSMUST00000181452	150	8.08406
9	40800566	40801473	tss	-118	Hspa8	ENSMUST00000117870	150	8.08406
1	74587567	74588680	tss	-22	Zfp142	ENSMUST00000136865	149	8.03017
1	93803360	93804553	tss	-44	Ing5	ENSMUST00000027505	149	8.03017
14	70099557	70100362	tss	-61	Bin3	ENSMUST00000022680	149	8.03017
15	43476754	43477822	tss	-45	Emc2	ENSMUST00000022962	149	8.03017
16	94526088	94527244	tss	-57	Dscr3	ENSMUST00000023615	149	8.03017
17	57247166	57248375	tss	-186	Gpr108	ENSMUST00000005975	149	8.03017
17	86144720	86145882	tss	-59	Srbd1	ENSMUST00000095187	149	8.03017
2	30981567	30982631	tss	31	BC005624	ENSMUST00000156325	149	8.03017
3	100921722	100922709	tss	69	Trim45	ENSMUST00000094048	149	8.03017
4	132862204	132862430	intron	1019	Stx12	ENSMUST00000137109	149	8.03017
5	122157680	122158478	tss	-100	Ppp1cc	ENSMUST00000102528	149	8.03017
8	13785350	13786399	tss	341	Upf3a	ENSMUST00000043767	149	8.03017
9	123528995	123530129	tss	-123	Sacm1l	ENSMUST00000026270	149	8.03017
13	35905697	35906546	tss	265	Rpp40	ENSMUST00000174852	148	7.97627
13	111489556	111490503	tss	-53	Gpbp1	ENSMUST00000047627	148	7.97627
17	23802601	23803931	tss	-155	Srrm2	ENSMUST00000088621	148	7.97627
17	24960283	24961184	tss	-178	Hn1l	ENSMUST00000024981	148	7.97627
2	150909174	150910192	tss	-2	Gins1	ENSMUST00000028948	148	7.97627
3	106721203	106722388	tss	-7	Lrif1	ENSMUST00000130105	148	7.97627
4	149678388	149678554	intron	-2401	Pik3cd	ENSMUST00000137430	148	7.97627
6	30896128	30897401	tss	-18	Copg2	ENSMUST00000134137	148	7.97627
8	54529518	54530740	tss	-62	Spcs3	ENSMUST00000067476	148	7.97627
8	84270066	84270907	tss	-131	Ccdc130	ENSMUST00000098578	148	7.97627
9	106280617	106281698	tss	268	Poc1a	ENSMUST00000072206	148	7.97627
1	191534634	191534747	intergenic	40846	Dtl	ENSMUST00000027933	147	7.92238
10	58322919	58323955	tss	-26	Lims1	ENSMUST00000020078	147	7.92238
11	29692238	29693234	tss	-151	Rtn4	ENSMUST00000078830	147	7.92238
13	119689719	119690547	tss	-203	Hmgcs1	ENSMUST00000179869	147	7.92238
14	57889802	57890819	tss	-169	Zdhhc20	ENSMUST00000089473	147	7.92238
15	73060310	73061441	tss	57	Trappc9	ENSMUST00000089770	147	7.92238
17	24072999	24074023	tss	-33	Kctd5	ENSMUST00000017090	147	7.92238
18	64831179	64831325	intergenic	-44838	Gm24504	ENSMUST00000157679	147	7.92238
2	29847635	29847965	upstream	-2043	Mir219-2	ENSMUST00000083551	147	7.92238
2	71055208	71056092	tss	-25	Mettl8	ENSMUST00000148876	147	7.92238
4	41464458	41465376	tss	-127	Kif24	ENSMUST00000131532	147	7.92238
5	135688580	135689490	tss	12	Por	ENSMUST00000005651	147	7.92238
6	92091967	92092803	tss	-141	Nr2c2	ENSMUST00000113463	147	7.92238
7	45813802	45814905	tss	-114	Cyth2	ENSMUST00000056820	147	7.92238
8	11008768	11009961	tss	-582	Irs2	ENSMUST00000040514	147	7.92238
10	5823725	5824747	tss	-163	Mtrf1l	ENSMUST00000019908	146	7.86848
10	81378192	81379053	tss	-211	Fzr1	ENSMUST00000140901	146	7.86848
15	89355196	89356292	tss	-5	Ncaph2	ENSMUST00000145259	146	7.86848
17	56831000	56831716	tss	-217	Rfx2	ENSMUST00000086801	146	7.86848
3	51483493	51484520	tss	140	Rab33b	ENSMUST00000054387	146	7.86848
3	143436644	143436955	intergenic	-238136	Gm24728	ENSMUST00000158226	146	7.86848
4	33247429	33248969	tss	-120	Pnrc1	ENSMUST00000049357	146	7.86848
5	24030320	24031192	tss	-122	Fam126a	ENSMUST00000030849	146	7.86848
5	24487076	24487286	intron	34962	Agap3	ENSMUST00000024123	146	7.86848
6	83029151	83029362	intron	1050	M1ap	ENSMUST00000144906	146	7.86848
6	83033045	83034470	tss	2	Dok1	ENSMUST00000149918	146	7.86848
6	98383722	98383984	intergenic	-41120	Gm765	ENSMUST00000164491	146	7.86848
7	127776369	127777449	tss	-55	Setd1a	ENSMUST00000144406	146	7.86848
8	104590959	104592068	tss	-101	Pdp2	ENSMUST00000059588	146	7.86848
9	104062770	104064060	tss	-57	Acad11	ENSMUST00000120854	146	7.86848
1	131827400	131828429	tss	-28	Slc41a1	ENSMUST00000086559	145	7.81459
14	33446782	33447598	tss	-123	Mapk8	ENSMUST00000130539	145	7.81459
14	65343380	65344571	intergenic	-14797	Zfp395	ENSMUST00000066994	145	7.81459
15	81960150	81961533	tss	-5	Pmm1	ENSMUST00000071462	145	7.81459
17	17624361	17625642	tss	-169	Lnpep	ENSMUST00000041047	145	7.81459
17	24141066	24142109	tss	-70	Pdpk1	ENSMUST00000102927	145	7.81459
3	89429884	89430947	tss	7	Pygo2	ENSMUST00000060061	145	7.81459
8	123948841	123949647	tss	-39	Nup133	ENSMUST00000044795	145	7.81459
GL456383.1	3758	4908	intergenic				145	7.81459
X	151707494	151707739	intergenic	50567	Gm15151	ENSMUST00000117106	145	7.81459
10	81105697	81106876	tss	-101	Map2k2	ENSMUST00000136743	144	7.7607
19	46572704	46573762	tss	-72	Sfxn2	ENSMUST00000026011	144	7.7607
3	65974334	65975355	intergenic	-16601	Ccnl1	ENSMUST00000029416	144	7.7607
3	96172167	96172895	tss	-29	Sf3b4	ENSMUST00000153977	144	7.7607
5	137501970	137503019	tss	-3	Pop7	ENSMUST00000031728	144	7.7607
6	71908317	71909529	tss	-27	Ptcd3	ENSMUST00000082094	144	7.7607
6	124414613	124415745	tss	6	Pex5	ENSMUST00000080557	144	7.7607
7	16285653	16287041	tss	-344	Ccdc9	ENSMUST00000145519	144	7.7607
7	19149008	19150092	tss	-140	Qpctl	ENSMUST00000032566	144	7.7607
8	25016330	25017576	tss	-63	Tm2d2	ENSMUST00000033961	144	7.7607
8	123373472	123374949	tss	501	Tcf25	ENSMUST00000108840	144	7.7607
9	20642039	20643616	tss	-105	Ubl5	ENSMUST00000129414	144	7.7607
9	56950481	56951363	tss	-61	Snupn	ENSMUST00000068856	144	7.7607
9	64172653	64173655	tss	-137	Zwilch	ENSMUST00000122091	144	7.7607
9	64253317	64254116	tss	-97	Map2k1	ENSMUST00000005066	144	7.7607
9	106367407	106368642	tss	-834	Dusp7	ENSMUST00000172306	144	7.7607
9	116254915	116255152	intergenic	-79633	Tgfbr2	ENSMUST00000061101	144	7.7607
1	156718876	156719889	tss	-217	Fam20b	ENSMUST00000122424	143	7.7068
10	80741970	80742960	tss	-228	Ap3d1	ENSMUST00000020420	143	7.7068
12	83596977	83597803	tss	-184	Zfyve1	ENSMUST00000048319	143	7.7068
14	21051942	21053079	tss	2	Ap3m1	ENSMUST00000156716	143	7.7068
15	55089678	55090956	tss	-50	Dscc1	ENSMUST00000023059	143	7.7068
15	58075926	58077060	tss	20	Zhx1	ENSMUST00000070143	143	7.7068
15	88819028	88819806	tss	-134	Alg12	ENSMUST00000162183	143	7.7068
17	28350162	28351634	tss	-53	Tead3	ENSMUST00000156862	143	7.7068
2	28640828	28641580	tss	-91	Tsc1	ENSMUST00000156857	143	7.7068
3	36000164	36001064	tss	-33	Mccc1	ENSMUST00000029259	143	7.7068
3	89101492	89102442	tss	-81	Fdps	ENSMUST00000081848	143	7.7068
4	134704112	134704886	tss	-141	Man1c1	ENSMUST00000054096	143	7.7068
5	135186592	135187811	tss	-48	Baz1b	ENSMUST00000002825	143	7.7068
6	17284465	17284635	intron	3219	Cav2	ENSMUST00000115462	143	7.7068
7	3644432	3645704	tss	-93	Gm15927	ENSMUST00000129971	143	7.7068
1	36224335	36224519	intron	-14345	Uggt1	ENSMUST00000174142	142	7.65291
10	96616360	96617221	tss	-53	Btg1	ENSMUST00000038377	142	7.65291
12	70824687	70825963	tss	-103	Frmd6	ENSMUST00000057859	142	7.65291
12	118301696	118302721	tss	-663	Sp4	ENSMUST00000026367	142	7.65291
13	47042902	47043817	tss	-8	Tpmt	ENSMUST00000136864	142	7.65291
13	74103911	74104104	intergenic	-17571	Slc9a3	ENSMUST00000036208	142	7.65291
14	50930375	50931529	tss	-169	Tmem55b	ENSMUST00000049312	142	7.65291
15	99456876	99458214	tss	-44	Nckap5l	ENSMUST00000023747	142	7.65291
17	17825823	17827392	upstream	-3137	Mir99b	ENSMUST00000083462	142	7.65291
19	5609332	5610524	tss	120	Kat5	ENSMUST00000113641	142	7.65291
19	6941177	6942854	tss	12	Bad	ENSMUST00000025910	142	7.65291
2	32395185	32396437	tss	-289	Ptges2	ENSMUST00000028162	142	7.65291
2	106280043	106280237	intron	14871	Gm14013	ENSMUST00000119006	142	7.65291
3	100969370	100970171	tss	-125	Ttf2	ENSMUST00000127357	142	7.65291
5	110107237	110108582	tss	4	Gtpbp6	ENSMUST00000140538	142	7.65291
5	135962201	135963286	tss	-122	Srcrb4d	ENSMUST00000054895	142	7.65291
5	138186890	138188025	tss	-58	Taf6	ENSMUST00000123415	142	7.65291
7	25395368	25396326	tss	212	Lipe	ENSMUST00000003207	142	7.65291
8	66486107	66486860	tss	-4	Tma16	ENSMUST00000145787	142	7.65291
8	72160381	72161671	tss	-9	Rab8a	ENSMUST00000003121	142	7.65291
10	27597382	27597566	intron	19523	Lama2	ENSMUST00000092639	141	7.59902
11	69672052	69672962	tss	-107	Eif4a1	ENSMUST00000102589	141	7.59902
11	103966178	103967138	tss	-183	Arf2	ENSMUST00000057921	141	7.59902
14	122533795	122534848	tss	-88	Pcca	ENSMUST00000148172	141	7.59902
15	78934597	78935373	tss	6	Nol12	ENSMUST00000138880	141	7.59902
15	89122679	89123596	tss	-65	Tubgcp6	ENSMUST00000109353	141	7.59902
15	93275001	93275763	tss	-163	Gxylt1	ENSMUST00000049484	141	7.59902
17	24549469	24550465	tss	-64	Pkd1	ENSMUST00000035565	141	7.59902
17	46680335	46681407	tss	-46	Klhdc3	ENSMUST00000165007	141	7.59902
17	56996976	56997965	tss	-37	Alkbh7	ENSMUST00000074141	141	7.59902
19	6235534	6236692	tss	-415	Ppp2r5b	ENSMUST00000025695	141	7.59902
19	41102212	41102425	intron	-25160	Opalin	ENSMUST00000087176	141	7.59902
19	46338228	46340269	tss	-62	Cuedc2	ENSMUST00000167861	141	7.59902
3	138142849	138144425	tss	-18	Trmt10a	ENSMUST00000040321	141	7.59902
4	40142678	40143800	tss	244	Aco1	ENSMUST00000102973	141	7.59902
4	151996009	151996793	tss	-133	Phf13	ENSMUST00000055688	141	7.59902
5	144357655	144358830	tss	-274	Baiap2l1	ENSMUST00000055190	141	7.59902
7	36124876	36125064	intergenic	6733	Gm10166	ENSMUST00000119541	141	7.59902
9	4309243	4310178	tss	-58	Kbtbd3	ENSMUST00000049648	141	7.59902
9	88553176	88553300	tss	3	Gm26461	ENSMUST00000175064	141	7.59902
9	120932915	120933653	tss	-1	Ctnnb1	ENSMUST00000007130	141	7.59902
14	30548598	30549608	tss	-5	Tkt	ENSMUST00000022529	140	7.54512
14	31640701	31641598	tss	-1	Hacl1	ENSMUST00000128629	140	7.54512
14	121797645	121798931	tss	-209	Dock9	ENSMUST00000100299	140	7.54512
19	4624954	4625969	tss	55	Rce1	ENSMUST00000025823	140	7.54512
3	90247619	90248671	tss	-22	Slc39a1	ENSMUST00000015467	140	7.54512
3	136669522	136670442	tss	-182	Ppp3ca	ENSMUST00000070198	140	7.54512
5	139149362	139150407	tss	-87	Heatr2	ENSMUST00000026975	140	7.54512
7	18910047	18910940	tss	-158	Ccdc61	ENSMUST00000098780	140	7.54512
7	127875382	127877249	tss	1	Zfp668	ENSMUST00000106263	140	7.54512
9	57836328	57837377	tss	-59	Arid3b	ENSMUST00000098686	140	7.54512
10	55215023	55215329	intergenic	-502143	Gm25602	ENSMUST00000158362	139	7.49123
11	61174734	61175795	tss	-259	Usp22	ENSMUST00000041683	139	7.49123
15	58140791	58141899	tss	-114	Wdyhv1	ENSMUST00000067563	139	7.49123
17	87974452	87975839	tss	-43	Msh6	ENSMUST00000005503	139	7.49123
18	55939453	55939655	intergenic	27448	Gm23335	ENSMUST00000117021	139	7.49123
3	79365586	79365799	intron	20266	Gm17359	ENSMUST00000164216	139	7.49123
4	9668797	9669733	tss	-45	Gm25677	ENSMUST00000174983	139	7.49123
5	137532748	137534020	tss	-30	Gnb2	ENSMUST00000111023	139	7.49123
5	139484015	139484885	tss	-14	Zfand2a	ENSMUST00000110851	139	7.49123
6	37441912	37442752	tss	-174	Creb3l2	ENSMUST00000041093	139	7.49123
8	23256881	23257665	tss	-95	Golga7	ENSMUST00000051094	139	7.49123
10	4616350	4616580	intron	4502	Esr1	ENSMUST00000067086	138	7.43733
10	128337181	128338301	tss	-174	Cs	ENSMUST00000005826	138	7.43733
19	9132242	9132487	exon	-2869	Gm9750	ENSMUST00000142025	138	7.43733
2	75658747	75659897	tss	-36	Gm24574	ENSMUST00000175501	138	7.43733
3	95928662	95929736	tss	-54	Anp32e	ENSMUST00000165307	138	7.43733
5	36988564	36989560	tss	-86	Wfs1	ENSMUST00000043964	138	7.43733
5	144254428	144256248	tss	-63	Bri3	ENSMUST00000155491	138	7.43733
6	142508195	142508512	tss	-406	Ldhb	ENSMUST00000032373	138	7.43733
8	45505824	45505992	upstream	-1853	Sorbs2	ENSMUST00000067065	138	7.43733
8	47673256	47674457	tss	-144	Ing2	ENSMUST00000146625	138	7.43733
9	62122325	62123226	tss	-214	Mir5133	ENSMUST00000174955	138	7.43733
GL456390.1	5994	6572	intergenic				138	7.43733
11	20542559	20543573	tss	-266	Sertad2	ENSMUST00000145328	137	7.38344
11	106788348	106789492	tss	-167	Ddx5	ENSMUST00000021062	137	7.38344
13	36735848	36736897	upstream	-1786	Nrn1	ENSMUST00000037623	137	7.38344
16	93831662	93832612	tss	71	Morc3	ENSMUST00000044068	137	7.38344
19	38053948	38055210	tss	-80	Cep55	ENSMUST00000096096	137	7.38344
2	164785203	164786564	tss	-51	Snx21	ENSMUST00000056181	137	7.38344
5	145166663	145167504	tss	-12	Ptcd1	ENSMUST00000031628	137	7.38344
8	98882458	98882621	intergenic	-129322	Gm15679	ENSMUST00000161244	137	7.38344
1	161876506	161877447	tss	-197	Suco	ENSMUST00000048377	136	7.32955
11	69880392	69881697	tss	-42	Kctd11	ENSMUST00000050555	136	7.32955
11	74837632	74839101	tss	1003	Mnt	ENSMUST00000132150	136	7.32955
11	86757136	86758109	tss	-179	Cltc	ENSMUST00000103186	136	7.32955
15	81729667	81730647	tss	-174	Rangap1	ENSMUST00000170134	136	7.32955
15	99029665	99030630	tss	296	Tuba1c	ENSMUST00000058914	136	7.32955
17	32320460	32321888	tss	-108	Akap8	ENSMUST00000002699	136	7.32955
19	6084514	6085443	tss	27	Zfpl1	ENSMUST00000160444	136	7.32955
19	46075455	46076459	tss	-59	Nolc1	ENSMUST00000165017	136	7.32955
2	32775208	32776099	tss	-48	Ptrh1	ENSMUST00000066352	136	7.32955
2	91710311	91711194	tss	-35	Harbi1	ENSMUST00000128140	136	7.32955
5	142905589	142906893	tss	-15	Actb	ENSMUST00000106216	136	7.32955
6	124662477	124663532	tss	-11	Lpcat3	ENSMUST00000004381	136	7.32955
6	136895791	136896050	intergenic	-20157	Mgp	ENSMUST00000032342	136	7.32955
8	94601222	94602234	tss	-112	Fam192a	ENSMUST00000034226	136	7.32955
9	61370274	61371021	exon	1524	Gm10655	ENSMUST00000098658	136	7.32955
9	66592797	66593924	tss	-10	Usp3	ENSMUST00000127569	136	7.32955
9	66974551	66975753	tss	32	Lactb	ENSMUST00000034929	136	7.32955
9	88482200	88483179	tss	-182	Syncrip	ENSMUST00000172508	136	7.32955
11	87591425	87592534	tss	-97	Mtmr4	ENSMUST00000103179	135	7.27565
11	120672588	120673631	tss	4	Aspscr1	ENSMUST00000171700	135	7.27565
13	55599559	55600502	tss	-52	B4galt7	ENSMUST00000064701	135	7.27565
15	83349755	83350799	tss	-38	Arfgap3	ENSMUST00000067215	135	7.27565
17	34586884	34588055	tss	539	Notch4	ENSMUST00000156724	135	7.27565
17	66111114	66112043	tss	14	Wash	ENSMUST00000072383	135	7.27565
3	88177436	88178468	tss	-278	1700113A16Rik	ENSMUST00000181837	135	7.27565
4	116720501	116721194	tss	-93	Tesk2	ENSMUST00000045542	135	7.27565
9	66919232	66920363	tss	-97	Rab8b	ENSMUST00000041139	135	7.27565
11	97932360	97932640	intron	9274	Gm22461	ENSMUST00000175272	134	7.22176
12	59011612	59012506	tss	-5	Sec23a	ENSMUST00000134223	134	7.22176
13	49420801	49421529	tss	-150	Ippk	ENSMUST00000021817	134	7.22176
14	64949420	64950332	tss	-45	Ints9	ENSMUST00000043914	134	7.22176
15	78173777	78174733	tss	-158	Ift27	ENSMUST00000016781	134	7.22176
17	20944910	20946059	tss	17	Ppp2r1a	ENSMUST00000007708	134	7.22176
19	5071617	5072957	tss	-47	Tmem151a	ENSMUST00000143677	134	7.22176
3	90292686	90293683	intergenic	15013	Dennd4b	ENSMUST00000141139	134	7.22176
6	125165370	125166851	tss	-59	Gapdh	ENSMUST00000144588	134	7.22176
7	121707156	121707971	tss	-268	Usp31	ENSMUST00000046929	134	7.22176
9	64810849	64811830	tss	-115	Dennd4a	ENSMUST00000038890	134	7.22176
9	115310018	115311054	tss	-147	Stt3b	ENSMUST00000035010	134	7.22176
GL456383.1	23186	24020	intergenic				134	7.22176
X	142555801	142555937	intergenic	-22009	Gm4995	ENSMUST00000117247	134	7.22176
11	59227640	59228755	tss	-71	Arf1	ENSMUST00000061242	133	7.16787
12	36156377	36157431	tss	-62	Bzw2	ENSMUST00000020856	133	7.16787
15	51876803	51877923	tss	-9	Utp23	ENSMUST00000137116	133	7.16787
15	81399162	81400368	tss	79	St13	ENSMUST00000172107	133	7.16787
15	99294757	99295561	tss	-27	Prpf40b	ENSMUST00000150641	133	7.16787
17	35969287	35970395	tss	-17	Abcf1	ENSMUST00000172661	133	7.16787
18	46741251	46742088	tss	-127	Atg12	ENSMUST00000035648	133	7.16787
6	85450994	85452192	tss	-81	Cct7	ENSMUST00000032078	133	7.16787
7	45957384	45957522	intergenic	20233	Abcc6	ENSMUST00000146866	133	7.16787
9	35210700	35211610	tss	-49	Foxred1	ENSMUST00000127996	133	7.16787
9	65293727	65294676	tss	-108	Clpx	ENSMUST00000015501	133	7.16787
1	169968833	169969713	tss	-79	Hsd17b7	ENSMUST00000111353	132	7.11397
10	59951583	59952803	tss	-164	Ddit4	ENSMUST00000020308	132	7.11397
10	128270072	128271096	tss	-67	Stat2	ENSMUST00000085708	132	7.11397
11	69094601	69095539	tss	-238	Per1	ENSMUST00000101004	132	7.11397
11	69990740	69992128	tss	-61	Gabarap	ENSMUST00000108592	132	7.11397
11	100770624	100771288	tss	27	Ghdc	ENSMUST00000139341	132	7.11397
17	33929023	33930070	tss	-51	Rgl2	ENSMUST00000172468	132	7.11397
17	63863463	63864497	tss	-57	A930002H24Rik	ENSMUST00000050753	132	7.11397
2	27885741	27886700	tss	-77	Col5a1	ENSMUST00000028280	132	7.11397
3	30995102	30996340	tss	-189	Prkci	ENSMUST00000108249	132	7.11397
3	121291404	121292331	tss	-59	Alg14	ENSMUST00000039442	132	7.11397
5	124111358	124112398	tss	302	Gm16001	ENSMUST00000143062	132	7.11397
8	70527223	70528303	tss	10	Fkbp8	ENSMUST00000119353	132	7.11397
8	85492038	85492877	tss	-145	Gpt2	ENSMUST00000034136	132	7.11397
X	13462617	13462897	upstream	-3400	Nyx	ENSMUST00000050434	132	7.11397
10	62486525	62487633	tss	-62	Vps26a	ENSMUST00000105447	131	7.06008
15	83562754	83564646	tss	-92	Tspo	ENSMUST00000047419	131	7.06008
15	84987810	84988578	tss	-174	5031439G07Rik	ENSMUST00000047144	131	7.06008
19	5424435	5425350	tss	-1	Drap1	ENSMUST00000025853	131	7.06008
3	95893335	95894087	tss	-143	Aph1a	ENSMUST00000015894	131	7.06008
3	152478383	152479553	exon	21673	Zzz3	ENSMUST00000135044	131	7.06008
4	149517391	149518446	tss	-222	Ctnnbip1	ENSMUST00000030839	131	7.06008
5	129941327	129942073	tss	-399	Vkorc1l1	ENSMUST00000051758	131	7.06008
7	99140792	99141825	tss	-125	Uvrag	ENSMUST00000037968	131	7.06008
8	70282344	70283353	tss	-15	Homer3	ENSMUST00000087467	131	7.06008
8	114439015	114440012	tss	-71	Wwox	ENSMUST00000004756	131	7.06008
1	161034278	161035426	tss	-55	Gas5	ENSMUST00000159706	130	7.00618
10	20311823	20312691	tss	-62	Bclaf1	ENSMUST00000043881	130	7.00618
11	68691338	68692311	tss	-6	Myh10	ENSMUST00000102611	130	7.00618
12	49365407	49365504	intergenic	-17242	Foxg1	ENSMUST00000135006	130	7.00618
12	87146858	87148160	tss	-14	Gstz1	ENSMUST00000063117	130	7.00618
13	63430629	63431906	tss	-99	Fancc	ENSMUST00000162971	130	7.00618
14	14702258	14703290	tss	-166	Slc4a7	ENSMUST00000057015	130	7.00618
15	38078681	38079506	tss	-100	Ubr5	ENSMUST00000110336	130	7.00618
15	79327908	79328790	tss	14	Pla2g6	ENSMUST00000173632	130	7.00618
16	33014206	33014388	exon	9610	Iqcg	ENSMUST00000133219	130	7.00618
17	46282279	46283344	tss	31	Tjap1	ENSMUST00000012440	130	7.00618
17	47628738	47629879	intron	-1102	Usp49	ENSMUST00000024779	130	7.00618
17	78417358	78418569	tss	-36	Fez2	ENSMUST00000112487	130	7.00618
18	36340249	36340452	intergenic	-5224	Cystm1	ENSMUST00000139727	130	7.00618
19	46305224	46306139	tss	-59	Nfkb2	ENSMUST00000111881	130	7.00618
19	55740938	55742211	tss	-132	Tcf7l2	ENSMUST00000061496	130	7.00618
4	133910392	133911227	intergenic	-22977	Rps6ka1	ENSMUST00000105894	130	7.00618
4	143412319	143413091	tss	226	Pramef8	ENSMUST00000059790	130	7.00618
5	93266905	93267839	tss	166	Ccng2	ENSMUST00000031331	130	7.00618
5	97111408	97112278	tss	-282	Paqr3	ENSMUST00000112968	130	7.00618
9	13246794	13247502	tss	-137	Ccdc82	ENSMUST00000110583	130	7.00618
9	114639833	114640627	tss	-70	Cnot10	ENSMUST00000070117	130	7.00618
1	177960450	177960671	intergenic	-30827	Gm16432	ENSMUST00000094273	129	6.95229
10	102335921	102336115	intron	-38469	Mgat4c	ENSMUST00000120748	129	6.95229
14	18270668	18271571	tss	-18	Rpl15	ENSMUST00000080281	129	6.95229
14	67008218	67009380	tss	-46	Bnip3l	ENSMUST00000022634	129	6.95229
15	81663671	81664275	tss	-52	L3mbtl2	ENSMUST00000023029	129	6.95229
15	94589420	94590374	tss	-54	Twf1	ENSMUST00000152590	129	6.95229
16	21362562	21362782	intergenic	-60519	Vps8	ENSMUST00000096191	129	6.95229
18	38789511	38789604	intron	-17199	Gm8302	ENSMUST00000119217	129	6.95229
2	71147438	71147538	intergenic	29552	Cybrd1	ENSMUST00000028403	129	6.95229
4	58004280	58004379	intron	-4008	Txndc8	ENSMUST00000139256	129	6.95229
4	129461025	129462029	tss	-65	Bsdc1	ENSMUST00000048162	129	6.95229
5	24842101	24843421	tss	-43	Rheb	ENSMUST00000030787	129	6.95229
5	92660816	92660910	intron	14275	Ccdc158	ENSMUST00000060930	129	6.95229
5	103727777	103728029	intron	-26296	Aff1	ENSMUST00000054979	129	6.95229
9	103455684	103455842	intron	-6620	Bfsp2	ENSMUST00000136636	129	6.95229
X	13978053	13978152	intergenic	7384	Gm25552	ENSMUST00000158081	129	6.95229
X	142374807	142374918	intron	15475	Acsl4	ENSMUST00000112907	129	6.95229
1	37063209	37063370	intron	33865	Vwa3b	ENSMUST00000162449	128	6.8984
10	127667391	127668528	tss	701	Nab2	ENSMUST00000129252	128	6.8984
11	20332430	20333553	tss	-159	Slc1a4	ENSMUST00000109594	128	6.8984
11	106083870	106084788	tss	-264	Map3k3	ENSMUST00000002044	128	6.8984
13	23761063	23761933	tss	-143	Hist1h4a	ENSMUST00000102964	128	6.8984
14	40966484	40967564	tss	-419	Tspan14	ENSMUST00000047652	128	6.8984
14	76046391	76046493	intergenic	-35562	Gtf2f2	ENSMUST00000088922	128	6.8984
15	75616144	75616984	tss	-60	Zfp41	ENSMUST00000161785	128	6.8984
15	78926022	78927170	tss	-157	Lgals1	ENSMUST00000089377	128	6.8984
16	52030680	52031823	tss	-124	Cblb	ENSMUST00000114471	128	6.8984
17	31519613	31520667	tss	-28	Wdr4	ENSMUST00000171592	128	6.8984
17	56036273	56037141	tss	-61	Sh3gl1	ENSMUST00000003268	128	6.8984
17	56302834	56304612	tss	-123	Uhrf1	ENSMUST00000113035	128	6.8984
19	4756048	4757063	tss	-10	Rbm4b	ENSMUST00000182821	128	6.8984
2	60062083	60062313	intron	24986	Gm13572	ENSMUST00000153675	128	6.8984
2	92374725	92375972	tss	57	Pex16	ENSMUST00000028650	128	6.8984
2	143914766	143915895	tss	-102	Dstn	ENSMUST00000103172	128	6.8984
3	113629460	113630761	tss	-86	Rnpc3	ENSMUST00000153853	128	6.8984
5	137684350	137685298	tss	-172	Agfg2	ENSMUST00000151839	128	6.8984
6	30401110	30402189	tss	-65	Klhdc10	ENSMUST00000068240	128	6.8984
7	16047789	16048689	intergenic	-23600	Zfp541	ENSMUST00000108509	128	6.8984
8	23237403	23238217	tss	-76	Gins4	ENSMUST00000033950	128	6.8984
8	71468685	71469844	tss	-85	Dda1	ENSMUST00000124745	128	6.8984
8	109565406	109566428	tss	-80	Txnl4b	ENSMUST00000034159	128	6.8984
X	160501770	160503026	tss	-65	Phka2	ENSMUST00000033652	128	6.8984
11	59792953	59793053	intron	-5345	Pld6	ENSMUST00000051493	127	6.8445
11	97883548	97884733	tss	-77	Fbxo47	ENSMUST00000093939	127	6.8445
11	103132561	103133502	tss	-310	Hexim2	ENSMUST00000107037	127	6.8445
11	109611254	109612443	tss	95	Wipi1	ENSMUST00000153738	127	6.8445
13	90922460	90923474	tss	-87	Rps23	ENSMUST00000051955	127	6.8445
15	100551609	100552515	tss	-131	Tfcp2	ENSMUST00000009877	127	6.8445
16	93883181	93884238	tss	-12	Chaf1b	ENSMUST00000023666	127	6.8445
19	4125249	4126317	tss	-10	Aip	ENSMUST00000117831	127	6.8445
3	7502943	7504019	tss	-53	Zc2hc1a	ENSMUST00000051064	127	6.8445
4	148590899	148591737	tss	-72	Srm	ENSMUST00000006611	127	6.8445
4	155668920	155669839	tss	-216	Mib2	ENSMUST00000103176	127	6.8445
5	137778318	137779308	tss	-50	Ppp1r35	ENSMUST00000126126	127	6.8445
8	83714756	83715668	tss	11	Ddx39	ENSMUST00000019576	127	6.8445
8	94214096	94215064	tss	-106	Nup93	ENSMUST00000079961	127	6.8445
9	48984706	48985467	tss	-203	Usp28	ENSMUST00000047349	127	6.8445
10	127290171	127291520	tss	121	Gm4189	ENSMUST00000174141	126	6.79061
11	23309006	23309298	intron	2258	Usp34	ENSMUST00000137823	126	6.79061
11	74925501	74926309	tss	-8	Srr	ENSMUST00000108448	126	6.79061
11	101171179	101172280	tss	-179	Plekhh3	ENSMUST00000043397	126	6.79061
11	120572855	120573703	tss	-5	P4hb	ENSMUST00000026122	126	6.79061
12	107614798	107614890	upstream	1833	Gm9006	ENSMUST00000165520	126	6.79061
17	32350183	32351183	tss	-46	Akap8l	ENSMUST00000050214	126	6.79061
2	25224169	25225277	tss	-175	Tubb4b	ENSMUST00000043584	126	6.79061
2	29889371	29890774	tss	-24	Odf2	ENSMUST00000113767	126	6.79061
2	48948873	48949931	tss	-23	Orc4	ENSMUST00000028098	126	6.79061
3	32528944	32530055	tss	-30	Mfn1	ENSMUST00000091257	126	6.79061
3	105687123	105687824	tss	-41	Ddx20	ENSMUST00000132008	126	6.79061
3	108561893	108562878	tss	104	Tmem167b	ENSMUST00000090546	126	6.79061
3	149317087	149317345	intergenic	23753	Gm26468	ENSMUST00000158644	126	6.79061
3	155092919	155093795	tss	7	Lrriq3	ENSMUST00000029833	126	6.79061
4	16163312	16164441	tss	-180	Ripk2	ENSMUST00000037035	126	6.79061
5	27791301	27791932	tss	-250	Paxip1	ENSMUST00000002291	126	6.79061
7	16874656	16875666	tss	-135	Dact3	ENSMUST00000108493	126	6.79061
8	25066708	25067575	intron	24390	Plekha2	ENSMUST00000125466	126	6.79061
8	26799655	26799868	intergenic	-177526	Zfp703	ENSMUST00000127097	126	6.79061
8	123859056	123859843	tss	19	Ccsap	ENSMUST00000034452	126	6.79061
9	94537941	94538944	tss	-400	1190002N15Rik	ENSMUST00000113028	126	6.79061
9	123276965	123277075	intergenic	-16210	Tmem158	ENSMUST00000068140	126	6.79061
X	87899320	87899595	tss	20	Gm24812	ENSMUST00000175315	126	6.79061
10	81036946	81037767	tss	26	Slc39a3	ENSMUST00000117276	125	6.73672
10	85916654	85917579	tss	-228	Prdm4	ENSMUST00000037646	125	6.73672
13	6874870	6875064	intergenic	-212101	Gm10029	ENSMUST00000089635	125	6.73672
13	29985678	29986720	tss	-456	E2f3	ENSMUST00000102948	125	6.73672
14	30502394	30502632	intron	-11397	Cacna1d	ENSMUST00000112250	125	6.73672
16	11235184	11235376	exon	2585	Gspt1	ENSMUST00000166063	125	6.73672
17	7169426	7170326	tss	-137	Rps6ka2	ENSMUST00000024575	125	6.73672
17	24318854	24319066	intron	14222	Gm24427	ENSMUST00000116896	125	6.73672
18	45056037	45056138	intergenic	34234	Gm26928	ENSMUST00000182674	125	6.73672
18	55622657	55623003	tss	32	Gm24514	ENSMUST00000174961	125	6.73672
19	44930699	44931875	tss	-98	Fam178a	ENSMUST00000096053	125	6.73672
2	154594133	154594365	intron	9439	Pxmp4	ENSMUST00000109703	125	6.73672
3	88137997	88139228	upstream	-3742	Mef2d	ENSMUST00000001455	125	6.73672
3	88502899	88504049	tss	-14	Lmna	ENSMUST00000135494	125	6.73672
5	110770236	110771343	tss	-65	Gm15559	ENSMUST00000132267	125	6.73672
5	129786716	129787620	tss	19	Psph	ENSMUST00000178244	125	6.73672
5	146220669	146222043	tss	-169	Rnf6	ENSMUST00000067837	125	6.73672
6	38283617	38283789	intergenic	15530	Zc3hav1l	ENSMUST00000058524	125	6.73672
7	25754409	25755631	tss	-391	Hnrnpul1	ENSMUST00000043765	125	6.73672
8	22060101	22061079	tss	-104	Alg11	ENSMUST00000072572	125	6.73672
8	46470356	46471375	tss	-210	Acsl1	ENSMUST00000034046	125	6.73672
8	71542501	71543500	tss	-156	Mvb12a	ENSMUST00000034272	125	6.73672
12	71830572	71831316	tss	-120	Daam1	ENSMUST00000085299	124	6.68282
15	78136801	78136901	intron	-16804	Cacng2	ENSMUST00000019290	124	6.68282
17	84072155	84072380	intergenic	115673	Zfp36l2	ENSMUST00000060366	124	6.68282
18	61754094	61754430	intron	19877	RP24-390G17.1	ENSMUST00000184530	124	6.68282
2	91649486	91650409	tss	-35	Arhgap1	ENSMUST00000111331	124	6.68282
2	125624628	125625537	tss	-53	Cep152	ENSMUST00000089776	124	6.68282
3	95588285	95589275	tss	-134	Golph3l	ENSMUST00000060323	124	6.68282
4	119108384	119109229	tss	22	Slc2a1	ENSMUST00000030398	124	6.68282
5	151368030	151369052	tss	-115	1700028E10Rik	ENSMUST00000181114	124	6.68282
9	27029958	27031039	tss	443	Ncapd3	ENSMUST00000086198	124	6.68282
9	109931250	109932117	tss	-112	Map4	ENSMUST00000169851	124	6.68282
9	122294021	122294928	tss	-108	Ano10	ENSMUST00000042546	124	6.68282
X	75667690	75667995	intergenic	-37564	Gm15065	ENSMUST00000121699	124	6.68282
X	143582221	143582565	intron	63572	Pak3	ENSMUST00000134402	124	6.68282
1	65186230	65186947	tss	-89	Idh1	ENSMUST00000169032	123	6.62893
11	105125989	105126757	tss	-3	Mettl2	ENSMUST00000021030	123	6.62893
15	76710137	76711007	tss	-3	Lrrc14	ENSMUST00000136840	123	6.62893
16	13902743	13903645	tss	-8	Pdxdc1	ENSMUST00000115802	123	6.62893
16	95990324	95991517	tss	4	Psmg1	ENSMUST00000023630	123	6.62893
18	74778425	74779361	tss	-216	Gm23119	ENSMUST00000158610	123	6.62893
19	46499646	46500770	upstream	-1718	Trim8	ENSMUST00000026008	123	6.62893
3	144569925	144570858	tss	13	Sep15	ENSMUST00000144859	123	6.62893
4	151057678	151058488	tss	-69	Vamp3	ENSMUST00000125205	123	6.62893
5	124327160	124328286	tss	317	Mphosph9	ENSMUST00000147737	123	6.62893
5	124425327	124426289	tss	139	Sbno1	ENSMUST00000065263	123	6.62893
5	143817258	143818034	tss	-11	Eif2ak1	ENSMUST00000100487	123	6.62893
6	8508894	8509621	tss	-138	A430035B10Rik	ENSMUST00000144568	123	6.62893
6	83831487	83832278	tss	-92	Paip2b	ENSMUST00000058383	123	6.62893
6	120038192	120039132	tss	-102	Wnk1	ENSMUST00000060043	123	6.62893
7	45015850	45016696	tss	58	Scaf1	ENSMUST00000085383	123	6.62893
8	84846563	84847467	tss	-125	Calr	ENSMUST00000003912	123	6.62893
8	117157529	117158704	tss	-216	Gan	ENSMUST00000064488	123	6.62893
9	21320215	21321263	intergenic	-8347	Ap1m2	ENSMUST00000115433	123	6.62893
9	58282846	58283018	intergenic	29797	Stoml1	ENSMUST00000034883	123	6.62893
1	155416896	155417836	tss	-67	Xpr1	ENSMUST00000111774	122	6.57503
10	80751218	80752520	upstream	-2987	Dot1l	ENSMUST00000105336	122	6.57503
11	53430615	53431518	tss	-93	Gdf9	ENSMUST00000156037	122	6.57503
13	21179618	21180471	tss	-265	Trim27	ENSMUST00000021761	122	6.57503
15	75920993	75921906	tss	24	Pycrl	ENSMUST00000053918	122	6.57503
15	102278855	102279861	tss	5	Mfsd5	ENSMUST00000051341	122	6.57503
16	20717203	20718257	tss	18	Clcn2	ENSMUST00000131522	122	6.57503
16	31200774	31201878	tss	-44	Acap2	ENSMUST00000058033	122	6.57503
17	24886159	24886979	tss	-128	Spsb3	ENSMUST00000117890	122	6.57503
17	25832509	25833760	tss	220	Stub1	ENSMUST00000044911	122	6.57503
17	47610898	47611802	tss	-14	Bysl	ENSMUST00000024783	122	6.57503
18	40108669	40108885	intergenic	110626	Yipf5	ENSMUST00000025364	122	6.57503
18	53883185	53883323	intron	21100	Csnk1g3	ENSMUST00000069597	122	6.57503
19	5487907	5489539	tss	-30	Mus81	ENSMUST00000124334	122	6.57503
19	53141974	53143050	tss	-24	Add3	ENSMUST00000050096	122	6.57503
2	32756922	32757860	tss	-31	Tor2a	ENSMUST00000009707	122	6.57503
3	54692413	54693424	tss	-45	Supt20	ENSMUST00000029315	122	6.57503
3	69004256	69005163	tss	-79	Ift80	ENSMUST00000169064	122	6.57503
3	88552818	88554030	tss	-21	Lamtor2	ENSMUST00000029698	122	6.57503
3	94957330	94957503	intron	1926	Rfx5	ENSMUST00000142708	122	6.57503
3	104511434	104512338	tss	-58	Lrig2	ENSMUST00000046316	122	6.57503
3	126759457	126759759	intron	-18605	Camk2d	ENSMUST00000134987	122	6.57503
4	141060120	141061063	tss	-179	Crocc	ENSMUST00000097816	122	6.57503
4	155563199	155564244	tss	-153	Nadk	ENSMUST00000105613	122	6.57503
5	114667179	114668070	intergenic	-9200	Trpv4	ENSMUST00000071968	122	6.57503
7	19664884	19665687	tss	-161	Clptm1	ENSMUST00000055242	122	6.57503
7	28597748	28598686	tss	-62	Pak4	ENSMUST00000108283	122	6.57503
8	70791958	70792996	tss	-36	Mast3	ENSMUST00000166004	122	6.57503
8	121652751	121653568	tss	-125	Zcchc14	ENSMUST00000046386	122	6.57503
10	78574110	78575224	tss	379	Ilvbl	ENSMUST00000105384	121	6.52114
10	126978219	126979017	tss	55	Ctdsp2	ENSMUST00000105256	121	6.52114
10	127620713	127622588	tss	1	Lrp1	ENSMUST00000049149	121	6.52114
11	85139707	85140629	tss	-91	Usp32	ENSMUST00000173271	121	6.52114
14	52257314	52258238	intergenic	11236	Rab2b	ENSMUST00000174585	121	6.52114
15	75678387	75679646	tss	-55	Top1mt	ENSMUST00000000958	121	6.52114
16	44724036	44724823	tss	112	BC027231	ENSMUST00000147804	121	6.52114
17	25015374	25016532	tss	-81	Ift140	ENSMUST00000137386	121	6.52114
17	46645612	46646707	tss	-18	Mrpl2	ENSMUST00000002844	121	6.52114
19	8988933	8990577	tss	-33	Ahnak	ENSMUST00000092955	121	6.52114
19	27429487	27430385	tss	-164	D19Bwg1357e	ENSMUST00000076219	121	6.52114
2	25546395	25547583	tss	-74	Traf2	ENSMUST00000028311	121	6.52114
2	31141605	31142701	tss	-32	Fnbp1	ENSMUST00000113564	121	6.52114
3	88492268	88493614	tss	267	Lmna	ENSMUST00000036252	121	6.52114
3	105052286	105053347	tss	84	Cttnbp2nl	ENSMUST00000077548	121	6.52114
3	127895946	127896874	tss	-30	5730508B09Rik	ENSMUST00000057198	121	6.52114
4	41123906	41124583	tss	98	Nol6	ENSMUST00000030138	121	6.52114
4	150236502	150237406	tss	-88	Eno1	ENSMUST00000130632	121	6.52114
4	155600986	155602187	tss	135	Slc35e2	ENSMUST00000043829	121	6.52114
6	134829583	134830385	tss	-44	Crebl2	ENSMUST00000046303	121	6.52114
8	71487741	71488891	tss	-116	Gtpbp3	ENSMUST00000095259	121	6.52114
9	14275669	14276505	tss	-110	Sesn3	ENSMUST00000034507	121	6.52114
9	107635148	107636030	tss	-78	Gnai2	ENSMUST00000055704	121	6.52114
11	58767171	58767428	intergenic	9681	Olfr316	ENSMUST00000073005	120	6.46725
11	96916144	96916964	tss	-66	Cdk5rap3	ENSMUST00000134732	120	6.46725
14	54893483	54894332	tss	-165	Pabpn1	ENSMUST00000022808	120	6.46725
15	80233470	80234594	tss	-139	Mief1	ENSMUST00000023048	120	6.46725
15	100410804	100411651	intron	-7852	Slc11a2	ENSMUST00000140535	120	6.46725
16	90810005	90811028	tss	-139	Urb1	ENSMUST00000128989	120	6.46725
17	17373858	17374908	tss	-116	Riok2	ENSMUST00000024620	120	6.46725
17	24169268	24170034	tss	75	Atp6v0c	ENSMUST00000148541	120	6.46725
18	65430387	65431326	tss	-31	Malt1	ENSMUST00000049248	120	6.46725
19	5845071	5846342	tss	-67	Neat1	ENSMUST00000173672	120	6.46725
2	93462186	93463338	tss	-126	Cd82	ENSMUST00000028644	120	6.46725
2	127586935	127587870	tss	95	Mrps5	ENSMUST00000028852	120	6.46725
2	154435812	154436552	tss	-242	Cbfa2t2	ENSMUST00000109725	120	6.46725
3	96629354	96630306	tss	13	Rbm8a	ENSMUST00000048915	120	6.46725
4	129335072	129336207	tss	-93	Zbtb8os	ENSMUST00000141235	120	6.46725
5	146794862	146795506	tss	-138	Usp12	ENSMUST00000085614	120	6.46725
8	18594806	18595702	tss	-27	Mcph1	ENSMUST00000039412	120	6.46725
8	78922207	78922419	intergenic	-52493	Gm8054	ENSMUST00000093411	120	6.46725
X	71249450	71249553	intron	34411	Mtm1	ENSMUST00000152810	120	6.46725
10	128922708	128923790	tss	-92	Bloc1s1	ENSMUST00000141320	119	6.41335
11	6546195	6547064	tss	-141	Ccm2	ENSMUST00000000388	119	6.41335
11	31870250	31871168	upstream	-1478	Cpeb4	ENSMUST00000020543	119	6.41335
14	56571570	56572375	tss	-34	Cenpj	ENSMUST00000065302	119	6.41335
15	99701777	99702959	tss	-192	Smarcd1	ENSMUST00000023759	119	6.41335
17	24251030	24251832	tss	-47	Ccnf	ENSMUST00000115390	119	6.41335
19	3906626	3907512	tss	-11	Tcirg1	ENSMUST00000001801	119	6.41335
2	30391870	30393013	tss	55	Dolpp1	ENSMUST00000028209	119	6.41335
6	70843923	70844799	tss	-173	Eif2ak3	ENSMUST00000034093	119	6.41335
6	125191401	125192362	tss	-29	Mrpl51	ENSMUST00000136804	119	6.41335
8	57487424	57488391	tss	-96	2500002B13Rik	ENSMUST00000180690	119	6.41335
8	111258714	111259610	tss	-17	Glg1	ENSMUST00000169020	119	6.41335
9	65196087	65197286	tss	-179	Gm25313	ENSMUST00000101817	119	6.41335
X	99974892	99975986	tss	-219	Eda	ENSMUST00000113775	119	6.41335
1	51478042	51478932	tss	-70	Nabp1	ENSMUST00000027279	118	6.35946
10	127120823	127121564	tss	-17	Os9	ENSMUST00000164259	118	6.35946
15	76379706	76380796	tss	-112	Mroh1	ENSMUST00000096385	118	6.35946
15	76886532	76886765	intron	7420	Zfp7	ENSMUST00000023179	118	6.35946
17	23771238	23772075	tss	-100	Flywch1	ENSMUST00000086325	118	6.35946
17	25273340	25274550	tss	34	Ube2i	ENSMUST00000172868	118	6.35946
17	35134640	35135783	tss	-260	Bag6	ENSMUST00000025250	118	6.35946
17	56626654	56627577	tss	-100	Lonp1	ENSMUST00000047226	118	6.35946
17	87446724	87447526	tss	-107	Calm2	ENSMUST00000040440	118	6.35946
19	8723070	8723904	tss	-50	Slc3a2	ENSMUST00000170157	118	6.35946
19	45074565	45075831	tss	-46	Kazald1	ENSMUST00000111948	118	6.35946
19	45998022	45998904	tss	-100	9130011E15Rik	ENSMUST00000045396	118	6.35946
2	120319074	120319229	tss	404	Vps39	ENSMUST00000133260	118	6.35946
3	89411658	89412336	tss	-119	Flad1	ENSMUST00000162701	118	6.35946
3	108199987	108201258	tss	-38	Cyb561d1	ENSMUST00000106654	118	6.35946
5	28070795	28071748	tss	-89	Gm26608	ENSMUST00000180740	118	6.35946
5	52680298	52680411	intergenic	-10624	Sepsecs	ENSMUST00000031069	118	6.35946
5	110176201	110177242	tss	-55	Golga3	ENSMUST00000136900	118	6.35946
6	113377070	113378440	tss	-4	Tada3	ENSMUST00000099118	118	6.35946
6	122810374	122811674	intergenic	-8864	Foxj2	ENSMUST00000003238	118	6.35946
6	127453188	127454193	tss	0	Parp11	ENSMUST00000112193	118	6.35946
6	148895683	148896870	tss	-27	Caprin2	ENSMUST00000111569	118	6.35946
7	71252623	71252712	intergenic	80267	Gm10172	ENSMUST00000085929	118	6.35946
8	71370976	71372009	tss	245	Ocel1	ENSMUST00000110052	118	6.35946
8	124721639	124722576	tss	-9	Arv1	ENSMUST00000034463	118	6.35946
9	57560603	57561567	tss	5	Scamp2	ENSMUST00000045791	118	6.35946
10	41518544	41519674	tss	-190	Cd164	ENSMUST00000019962	117	6.30557
11	69059175	69060037	tss	-74	2310047M10Rik	ENSMUST00000051888	117	6.30557
12	40445471	40446247	tss	-69	Zfp277	ENSMUST00000069637	117	6.30557
12	85751694	85751825	intron	5219	Mfsd7c	ENSMUST00000040461	117	6.30557
13	107889959	107890835	tss	-205	Zswim6	ENSMUST00000105097	117	6.30557
14	26669485	26670283	tss	37	Pde12	ENSMUST00000052932	117	6.30557
15	11995693	11996464	tss	-21	Sub1	ENSMUST00000022816	117	6.30557
15	76080378	76081656	tss	-70	Puf60	ENSMUST00000100527	117	6.30557
16	17077508	17077751	intron	5131	Gm9974	ENSMUST00000120357	117	6.30557
16	57231055	57231962	tss	-121	Tbc1d23	ENSMUST00000023431	117	6.30557
17	45555224	45556203	tss	-146	Nfkbie	ENSMUST00000024742	117	6.30557
17	88529418	88530646	tss	-20	Ppp1r21	ENSMUST00000038551	117	6.30557
2	29935067	29935819	tss	-53	Gle1	ENSMUST00000019859	117	6.30557
2	164070606	164071518	tss	19	Tomm34	ENSMUST00000109384	117	6.30557
2	172440166	172440966	tss	-19	Rtfdc1	ENSMUST00000029005	117	6.30557
3	121967429	121968138	tss	-57	Arhgap29	ENSMUST00000137089	117	6.30557
4	107178209	107178958	tss	-39	Tceanc2	ENSMUST00000057043	117	6.30557
4	148626351	148627280	tss	-91	Tardbp	ENSMUST00000045180	117	6.30557
5	45449973	45450771	tss	-193	Qdpr	ENSMUST00000015950	117	6.30557
6	87756470	87756585	upstream	3001	Efcc1	ENSMUST00000159681	117	6.30557
8	4238445	4239392	tss	176	Map2k7	ENSMUST00000145165	117	6.30557
9	21723891	21724739	tss	725	Ldlr	ENSMUST00000034713	117	6.30557
9	66834386	66835305	tss	-110	Aph1c	ENSMUST00000169282	117	6.30557
1	167393650	167394357	tss	-166	Mgst3	ENSMUST00000028005	116	6.25167
10	80399229	80400067	tss	-159	Mbd3	ENSMUST00000105349	116	6.25167
10	80929467	80930355	tss	-91	Gadd45b	ENSMUST00000015456	116	6.25167
10	119239756	119241013	tss	-75	Cand1	ENSMUST00000020315	116	6.25167
13	74530360	74530613	intergenic	-47599	Zfp825	ENSMUST00000074369	116	6.25167
13	111724878	111726042	tss	-7	Gm15287	ENSMUST00000132564	116	6.25167
14	45657886	45658759	tss	-99	Ddhd1	ENSMUST00000051310	116	6.25167
15	38298620	38300229	tss	1567	Klf10	ENSMUST00000074043	116	6.25167
16	46496915	46497706	tss	-286	Pvrl3	ENSMUST00000023335	116	6.25167
16	92466041	92466754	tss	-198	Rcan1	ENSMUST00000060005	116	6.25167
17	3557229	3558181	tss	-94	Tfb1m	ENSMUST00000041003	116	6.25167
17	34031229	34032418	tss	-10	Slc39a7	ENSMUST00000171872	116	6.25167
17	34930841	34931611	tss	15	Neu1	ENSMUST00000007253	116	6.25167
18	82959871	82960140	intron	-16346	Gm26258	ENSMUST00000104783	116	6.25167
19	5117476	5118704	tss	233	Klc2	ENSMUST00000113728	116	6.25167
19	41801819	41802638	tss	-58	Arhgap19	ENSMUST00000163265	116	6.25167
19	53328873	53329641	tss	-30	Mxi1	ENSMUST00000025998	116	6.25167
2	173021410	173022287	tss	-40	Rbm38	ENSMUST00000173878	116	6.25167
4	126103170	126104179	tss	-47	Stk40	ENSMUST00000116286	116	6.25167
5	148258305	148258522	intron	-6873	Mtus2	ENSMUST00000110515	116	6.25167
6	120073893	120074019	intergenic	-19396	Ninj2	ENSMUST00000112711	116	6.25167
6	125617982	125618119	intron	14498	Vwf	ENSMUST00000134073	116	6.25167
7	27486490	27487714	tss	-69	Sertad1	ENSMUST00000008528	116	6.25167
8	20424674	20425128	tss	-28	2610005L07Rik	ENSMUST00000140111	116	6.25167
8	105288719	105289801	tss	293	4931428F04Rik	ENSMUST00000014981	116	6.25167
8	105325742	105326694	tss	-28	Lrrc29	ENSMUST00000070508	116	6.25167
8	121907204	121908273	tss	-64	Slc7a5	ENSMUST00000045557	116	6.25167
8	123212404	123213176	tss	-35	Spata33	ENSMUST00000060133	116	6.25167
9	20651422	20652403	tss	-204	Pin1	ENSMUST00000034689	116	6.25167
9	21545884	21546864	tss	-279	Carm1	ENSMUST00000034703	116	6.25167
9	26999308	27000056	tss	-40	Acad8	ENSMUST00000120367	116	6.25167
11	43681423	43682229	tss	-137	Pwwp2a	ENSMUST00000061070	115	6.19778
11	116306269	116307171	tss	-54	Exoc7	ENSMUST00000139699	115	6.19778
14	14345441	14346748	tss	24	Il3ra	ENSMUST00000090591	115	6.19778
14	99099254	99100559	tss	-27	Dis3	ENSMUST00000042471	115	6.19778
15	5115984	5116961	tss	-112	Rpl37	ENSMUST00000045356	115	6.19778
15	81859494	81860608	upstream	-1250	Tob2	ENSMUST00000039199	115	6.19778
2	91053616	91054478	tss	-16	Psmc3	ENSMUST00000152269	115	6.19778
2	132262779	132263593	tss	-54	Cds2	ENSMUST00000103181	115	6.19778
2	164804513	164805323	tss	-104	Zswim3	ENSMUST00000052107	115	6.19778
3	88424749	88425771	tss	-103	Slc25a44	ENSMUST00000168755	115	6.19778
4	137374341	137374559	intergenic	-16722	Cdc42	ENSMUST00000051477	115	6.19778
5	123749053	123750064	tss	-91	Rsrc2	ENSMUST00000182309	115	6.19778
5	139735702	139736924	tss	-126	Micall2	ENSMUST00000044642	115	6.19778
7	44848429	44849465	tss	24	Akt1s1	ENSMUST00000107885	115	6.19778
8	70796866	70797839	tss	-731	mmu-mir-7240	ENSMUST00000184074	115	6.19778
8	120275943	120277147	intron	46108	Gse1	ENSMUST00000180448	115	6.19778
9	100545396	100546658	tss	-66	Nck1	ENSMUST00000116522	115	6.19778
1	86358711	86359807	tss	-48	C130036L24Rik	ENSMUST00000127284	114	6.14388
1	91540136	91540886	tss	-71	Asb1	ENSMUST00000027538	114	6.14388
10	59702038	59702796	tss	10	Micu1	ENSMUST00000165563	114	6.14388
10	128565693	128566689	tss	-334	Pa2g4	ENSMUST00000026425	114	6.14388
11	69417248	69418802	upstream	-3872	Kdm6b	ENSMUST00000094077	114	6.14388
11	93885075	93886430	tss	-16	Mbtd1	ENSMUST00000107853	114	6.14388
11	95309353	95310649	tss	-89	Gm11520	ENSMUST00000122837	114	6.14388
11	98937164	98938331	tss	-77	Rara	ENSMUST00000107475	114	6.14388
17	53478425	53479478	tss	-69	Rab5a	ENSMUST00000017975	114	6.14388
18	46525491	46526563	tss	28	Fem1c	ENSMUST00000036226	114	6.14388
19	6921639	6922520	tss	-162	Esrra	ENSMUST00000173308	114	6.14388
3	81598027	81598185	intergenic	-282662	Gm22531	ENSMUST00000158819	114	6.14388
3	104788455	104789483	tss	-19	Rhoc	ENSMUST00000002303	114	6.14388
4	117251616	117252888	tss	-18	Gm1661	ENSMUST00000130660	114	6.14388
5	36464502	36465476	tss	29	Grpel1	ENSMUST00000031099	114	6.14388
5	92434823	92435622	tss	31	Nup54	ENSMUST00000038514	114	6.14388
5	120503225	120504017	tss	-68	Plbd2	ENSMUST00000031597	114	6.14388
6	91515599	91516247	tss	1	Xpc	ENSMUST00000032182	114	6.14388
8	18862426	18862683	intron	16221	Agpat5	ENSMUST00000033847	114	6.14388
8	84004383	84005281	tss	-777	mmu-mir-8111	ENSMUST00000184463	114	6.14388
9	44113209	44113914	tss	-84	Rnf26	ENSMUST00000065379	114	6.14388
9	54734181	54734910	tss	3	Wdr61	ENSMUST00000051822	114	6.14388
GL456389.1	480	1121	intergenic				114	6.14388
1	34937783	34937935	intergenic	86039	Plekhb2	ENSMUST00000152654	113	6.08999
10	128525577	128526444	tss	-119	Esyt1	ENSMUST00000026427	113	6.08999
14	8172620	8173513	tss	-137	Pdhb	ENSMUST00000022268	113	6.08999
15	77306435	77307359	tss	48	Rbfox2	ENSMUST00000048145	113	6.08999
19	10688394	10689524	tss	-119	Vps37c	ENSMUST00000087951	113	6.08999
2	38926102	38926983	tss	-239	Nr6a1	ENSMUST00000142130	113	6.08999
3	30601808	30603214	tss	485	Mynn	ENSMUST00000047502	113	6.08999
3	103057732	103059034	tss	-137	Nras	ENSMUST00000029445	113	6.08999
3	104817433	104819115	tss	106	Mov10	ENSMUST00000106774	113	6.08999
3	116807904	116808985	tss	-120	Agl	ENSMUST00000040603	113	6.08999
3	137863918	137864875	tss	-47	H2afz	ENSMUST00000041045	113	6.08999
5	34369303	34370034	tss	-173	Fam193a	ENSMUST00000180376	113	6.08999
7	80860444	80861299	tss	-41	Zscan2	ENSMUST00000132163	113	6.08999
7	98059992	98060094	intron	5172	Myo7a	ENSMUST00000124787	113	6.08999
7	100931890	100933091	tss	-566	Arhgef17	ENSMUST00000107032	113	6.08999
8	70042382	70043370	tss	18	Sugp1	ENSMUST00000011450	113	6.08999
9	4376086	4376853	upstream	-5193	Gm23992	ENSMUST00000174981	113	6.08999
9	44378892	44379864	tss	-26	Hyou1	ENSMUST00000162560	113	6.08999
9	110131478	110132608	tss	-71	Smarcc1	ENSMUST00000035057	113	6.08999
10	111164097	111164988	tss	-107	Osbpl8	ENSMUST00000095310	112	6.0361
10	128704467	128705630	tss	-94	Cdk2	ENSMUST00000026416	112	6.0361
11	20631329	20632492	tss	-167	Sertad2	ENSMUST00000109586	112	6.0361
13	8885187	8886193	tss	-123	Idi1	ENSMUST00000177397	112	6.0361
13	100730667	100731396	tss	-15	Cdk7	ENSMUST00000091299	112	6.0361
14	52278807	52279763	tss	74	Rab2b	ENSMUST00000022765	112	6.0361
14	70074492	70075574	upstream	-2517	Egr3	ENSMUST00000035908	112	6.0361
15	67176552	67177252	intergenic	-62935	St3gal1	ENSMUST00000092640	112	6.0361
15	99771994	99773152	tss	30	Cers5	ENSMUST00000023762	112	6.0361
17	55958829	55959747	tss	1	Ccdc94	ENSMUST00000086869	112	6.0361
2	31687914	31688815	tss	14	Abl1	ENSMUST00000146537	112	6.0361
2	76647486	76648881	tss	-175	Dfnb59	ENSMUST00000153471	112	6.0361
3	101346097	101346370	intergenic	-30911	Igsf3	ENSMUST00000043983	112	6.0361
7	19131060	19131997	tss	-103	Fbxo46	ENSMUST00000165913	112	6.0361
8	107030715	107031530	tss	0	Vps4a	ENSMUST00000034388	112	6.0361
8	122610955	122612035	tss	-30	Galns	ENSMUST00000015171	112	6.0361
X	57053012	57053985	tss	-7	Htatsf1	ENSMUST00000114751	112	6.0361
1	55087754	55088561	tss	-10	Hspd1	ENSMUST00000027123	111	5.9822
1	66816544	66817769	tss	625	Kansl1l	ENSMUST00000068168	111	5.9822
10	37263674	37263848	intergenic	-73699	Gm26535	ENSMUST00000181602	111	5.9822
10	76441970	76442995	tss	524	Pcnt	ENSMUST00000001179	111	5.9822
10	77258646	77259599	tss	114	Gm10941	ENSMUST00000105408	111	5.9822
10	91181216	91182542	intergenic	-10206	Tmpo	ENSMUST00000105293	111	5.9822
11	69846011	69847166	tss	6	Plscr3	ENSMUST00000152566	111	5.9822
11	69995137	69996014	tss	-155	Phf23	ENSMUST00000018716	111	5.9822
15	43282304	43283112	tss	-43	Eif3e	ENSMUST00000022960	111	5.9822
15	75908826	75909910	tss	13	Eef1d	ENSMUST00000123712	111	5.9822
17	46890077	46890962	tss	-54	Tbcc	ENSMUST00000040434	111	5.9822
2	75704107	75705099	tss	-1	Nfe2l2	ENSMUST00000102672	111	5.9822
3	85886993	85888100	tss	-46	Glt28d2	ENSMUST00000125216	111	5.9822
3	96696676	96697859	tss	-88	Pias3	ENSMUST00000162778	111	5.9822
3	153944136	153945030	tss	38	Acadm	ENSMUST00000072697	111	5.9822
5	123523836	123524782	tss	-89	Diablo	ENSMUST00000111587	111	5.9822
6	113326401	113327422	tss	-40	Ogg1	ENSMUST00000032406	111	5.9822
6	115601374	115602387	tss	-96	Mkrn2	ENSMUST00000000449	111	5.9822
8	86623480	86624629	tss	-113	Lonp2	ENSMUST00000034141	111	5.9822
GL456383.1	27087	27213	intergenic				111	5.9822
1	166002475	166003660	tss	498	Gm26665	ENSMUST00000181378	110	5.92831
10	41449772	41450972	tss	-56	Zbtb24	ENSMUST00000080771	110	5.92831
10	61452578	61453110	tss	-194	Eif4ebp2	ENSMUST00000020288	110	5.92831
10	80053131	80053901	tss	10	Gpx4	ENSMUST00000105372	110	5.92831
11	3102567	3103675	intergenic	-22916	Pisd-ps1	ENSMUST00000145164	110	5.92831
11	102603712	102604602	tss	-69	Fzd2	ENSMUST00000057893	110	5.92831
11	116852792	116854121	tss	-35	Mfsd11	ENSMUST00000125920	110	5.92831
15	102073224	102074076	tss	-66	Eif4b	ENSMUST00000169681	110	5.92831
16	17927603	17928608	tss	-62	Slc25a1	ENSMUST00000003622	110	5.92831
17	24454356	24455662	tss	-54	E4f1	ENSMUST00000056032	110	5.92831
17	33955132	33956248	tss	-37	Vps52	ENSMUST00000025178	110	5.92831
17	45685709	45686691	tss	-9	Mrpl14	ENSMUST00000024734	110	5.92831
17	56074355	56075332	tss	63	Ubxn6	ENSMUST00000146467	110	5.92831
18	56707119	56708084	tss	-236	Lmnb1	ENSMUST00000025486	110	5.92831
19	8713254	8714281	tss	-48	Slc3a2	ENSMUST00000010239	110	5.92831
19	14597845	14598767	tss	-331	Tle4	ENSMUST00000167776	110	5.92831
2	156196286	156197407	tss	-29	Phf20	ENSMUST00000037401	110	5.92831
3	88409591	88410717	tss	-39	Pmf1	ENSMUST00000056370	110	5.92831
3	95041971	95043116	tss	-17	Psmd4	ENSMUST00000107237	110	5.92831
4	134534944	134535678	tss	-20	Mtfr1l	ENSMUST00000146808	110	5.92831
4	136285243	136286483	tss	420	Zfp46	ENSMUST00000132649	110	5.92831
5	100517831	100518788	tss	-11	Cops4	ENSMUST00000045993	110	5.92831
5	138160585	138161416	tss	-18	Cops6	ENSMUST00000019638	110	5.92831
5	140830366	140831001	tss	-147	Gna12	ENSMUST00000000153	110	5.92831
6	81965503	81966318	tss	-8	Mrpl19	ENSMUST00000032124	110	5.92831
8	35424533	35424724	intergenic	48920	Ppp1r3b	ENSMUST00000070481	110	5.92831
8	59770982	59771144	intergenic	211768	Gm24847	ENSMUST00000158032	110	5.92831
9	106170385	106171327	tss	-52	Wdr82	ENSMUST00000020490	110	5.92831
GL456383.1	18122	18718	intergenic				110	5.92831
1	65178265	65179433	tss	-9	Idh1	ENSMUST00000097709	109	5.87442
1	163403204	163404319	tss	-266	Gorab	ENSMUST00000045138	109	5.87442
1	183296573	183297874	tss	84	Brox	ENSMUST00000163528	109	5.87442
10	41809553	41810785	tss	-439	Cep57l1	ENSMUST00000019951	109	5.87442
12	111038615	111039509	tss	-90	Rcor1	ENSMUST00000084968	109	5.87442
12	116280650	116281493	tss	-52	Esyt2	ENSMUST00000100986	109	5.87442
14	21830877	21831766	tss	66	Vdac2	ENSMUST00000153320	109	5.87442
14	26970235	26971116	tss	-143	Appl1	ENSMUST00000142645	109	5.87442
15	32243981	32245082	tss	38	0610007N19Rik	ENSMUST00000181536	109	5.87442
17	35837612	35838840	tss	-58	Tubb5	ENSMUST00000001566	109	5.87442
19	4396876	4397879	tss	-386	Kdm2a	ENSMUST00000176495	109	5.87442
2	32961238	32961998	tss	-31	Lrsam1	ENSMUST00000113200	109	5.87442
2	104590044	104590831	tss	-113	Cstf3	ENSMUST00000028599	109	5.87442
2	121448606	121449768	tss	-25	Serf2	ENSMUST00000139253	109	5.87442
3	95292789	95293116	intron	941	Fam63a	ENSMUST00000133762	109	5.87442
4	44901194	44901474	intron	-5824	Zcchc7	ENSMUST00000107823	109	5.87442
4	94978593	94979623	tss	-7	Mysm1	ENSMUST00000075872	109	5.87442
4	133130083	133131199	tss	-21	Wasf2	ENSMUST00000084241	109	5.87442
5	145203861	145204774	tss	-187	Zkscan5	ENSMUST00000085671	109	5.87442
6	113237226	113238076	tss	-81	Mtmr14	ENSMUST00000113146	109	5.87442
6	125039269	125040175	tss	-107	Ing4	ENSMUST00000140131	109	5.87442
6	145745997	145746839	tss	-104	Gm15704	ENSMUST00000144757	109	5.87442
8	34108076	34108894	tss	-28	Dctn6	ENSMUST00000153537	109	5.87442
9	75409658	75410567	tss	-39	Mapk6	ENSMUST00000049355	109	5.87442
1	59481478	59482346	tss	-141	Fzd7	ENSMUST00000114246	108	5.82052
1	152902477	152903668	tss	-569	Smg7	ENSMUST00000111836	108	5.82052
10	12867993	12869192	intergenic	-7008	Utrn	ENSMUST00000076817	108	5.82052
10	80260563	80262154	tss	303	Dazap1	ENSMUST00000156935	108	5.82052
10	81357022	81357831	tss	-111	Mfsd12	ENSMUST00000044844	108	5.82052
10	117792422	117793297	tss	-70	Nup107	ENSMUST00000064848	108	5.82052
11	95792886	95792979	intron	31430	Gm11526	ENSMUST00000120170	108	5.82052
11	98074472	98074563	intergenic	10618	Gm11631	ENSMUST00000119220	108	5.82052
13	73937435	73938329	tss	45	Brd9	ENSMUST00000099384	108	5.82052
13	81782820	81783948	tss	-64	Cetn3	ENSMUST00000022009	108	5.82052
15	27630497	27631146	tss	-34	Fam105b	ENSMUST00000059662	108	5.82052
16	4586269	4587310	intergenic	-7872	Glis2	ENSMUST00000014447	108	5.82052
16	8174923	8175027	intergenic	-29005	Gm23476	ENSMUST00000158881	108	5.82052
16	15637059	15637985	tss	-63	Mcm4	ENSMUST00000023353	108	5.82052
16	66883456	66883602	intron	-8981	4933411O13Rik	ENSMUST00000146849	108	5.82052
17	24719655	24720395	tss	20	Snhg9	ENSMUST00000161706	108	5.82052
17	26243547	26244660	tss	-48	Itfg3	ENSMUST00000114988	108	5.82052
18	3289922	3290052	intron	-8216	Crem	ENSMUST00000147138	108	5.82052
18	34860430	34861692	tss	-201	Egr1	ENSMUST00000165033	108	5.82052
19	42518252	42519213	tss	-9	R3hcc1l	ENSMUST00000026188	108	5.82052
19	53599713	53600595	tss	-176	Smc3	ENSMUST00000025930	108	5.82052
3	137917951	137919059	tss	-102	Lamtor3	ENSMUST00000168345	108	5.82052
4	45012120	45012995	tss	-150	Zbtb5	ENSMUST00000180217	108	5.82052
4	149426274	149427184	tss	-11	Ube4b	ENSMUST00000103212	108	5.82052
5	33657523	33658750	tss	-100	Tacc3	ENSMUST00000152847	108	5.82052
5	140504984	140505743	tss	-110	Chst12	ENSMUST00000043050	108	5.82052
6	109445656	109445869	intergenic	617101	Edem1	ENSMUST00000089162	108	5.82052
8	34965413	34966155	tss	-79	Tnks	ENSMUST00000033929	108	5.82052
8	63360075	63360164	intergenic	-251299	Gm24236	ENSMUST00000157794	108	5.82052
9	110531625	110533053	tss	-152	Setd2	ENSMUST00000153838	108	5.82052
1	7397373	7398496	tss	-199	Gm26901	ENSMUST00000181554	107	5.76663
1	84839253	84840087	tss	-267	Fbxo36	ENSMUST00000097672	107	5.76663
1	162570252	162571361	tss	-12	Vamp4	ENSMUST00000135241	107	5.76663
10	81570446	81571959	upstream	-2814	Tle2	ENSMUST00000140433	107	5.76663
11	59838718	59840199	tss	-82	Nt5m	ENSMUST00000149076	107	5.76663
13	66932746	66933613	tss	-49	Mterfd1	ENSMUST00000021991	107	5.76663
16	91484666	91485485	tss	-126	Ifnar1	ENSMUST00000023689	107	5.76663
17	78735995	78737148	tss	520	Strn	ENSMUST00000145910	107	5.76663
19	12795387	12796433	tss	24	Zfp91	ENSMUST00000038627	107	5.76663
19	32757084	32757804	tss	14	Pten	ENSMUST00000013807	107	5.76663
2	25557366	25558403	tss	-23	Edf1	ENSMUST00000015236	107	5.76663
3	80078492	80078774	intergenic	192728	Fam198b	ENSMUST00000029567	107	5.76663
3	104427418	104427636	intergenic	-60954	Gm5546	ENSMUST00000056145	107	5.76663
3	121171171	121172132	tss	-93	Rwdd3	ENSMUST00000164925	107	5.76663
4	124708551	124709524	exon	-5625	Sf3a3	ENSMUST00000030734	107	5.76663
4	139192388	139193353	tss	-178	Capzb	ENSMUST00000102508	107	5.76663
4	149954744	149955694	tss	-174	Spsb1	ENSMUST00000156451	107	5.76663
5	65435519	65436542	tss	-43	Ugdh	ENSMUST00000031103	107	5.76663
6	122308298	122309283	tss	1	M6pr	ENSMUST00000112610	107	5.76663
8	22398270	22399114	tss	-17	Slc25a15	ENSMUST00000033871	107	5.76663
8	83996456	83997511	tss	-651	Samd1	ENSMUST00000095228	107	5.76663
9	108516473	108517570	tss	-145	Qrich1	ENSMUST00000006851	107	5.76663
9	110624208	110625311	tss	-182	Nradd	ENSMUST00000035069	107	5.76663
1	132007289	132008603	tss	-25	Elk4	ENSMUST00000146188	106	5.71274
10	86705012	86706319	tss	-100	Hsp90b1	ENSMUST00000020238	106	5.71274
10	95940146	95941056	tss	-48	Eea1	ENSMUST00000053484	106	5.71274
11	70969732	70970709	tss	-77	Nup88	ENSMUST00000108531	106	5.71274
11	78550466	78551295	tss	15	Tmem97	ENSMUST00000103242	106	5.71274
15	76723563	76724536	tss	-37	C030006K11Rik	ENSMUST00000036247	106	5.71274
19	5510160	5511007	tss	-138	Snx32	ENSMUST00000070172	106	5.71274
19	54991733	54991950	intergenic	107562	Gpam	ENSMUST00000061856	106	5.71274
2	23155801	23156690	tss	-91	Mastl	ENSMUST00000028119	106	5.71274
2	31572240	31573030	tss	-7	Fubp3	ENSMUST00000113482	106	5.71274
3	95159910	95160968	tss	-153	Sema6c	ENSMUST00000142306	106	5.71274
4	56947257	56947936	tss	-113	Tmem245	ENSMUST00000068792	106	5.71274
4	103114091	103115085	tss	-14	Mier1	ENSMUST00000149259	106	5.71274
4	135272554	135273238	tss	-95	Clic4	ENSMUST00000143370	106	5.71274
6	136803695	136805064	tss	-48	Hist4h4	ENSMUST00000179285	106	5.71274
7	29169274	29170666	tss	-186	Ggn	ENSMUST00000098609	106	5.71274
8	8660914	8661689	tss	-478	4921522P10Rik	ENSMUST00000048606	106	5.71274
8	25784938	25786044	tss	-181	Bag4	ENSMUST00000038498	106	5.71274
8	64733394	64734227	tss	-83	Sc4mol	ENSMUST00000145216	106	5.71274
8	70905587	70906729	tss	85	Map1s	ENSMUST00000019405	106	5.71274
8	111643176	111644572	tss	485	Zfp1	ENSMUST00000077791	106	5.71274
X	152342214	152343049	tss	-181	Tspyl2	ENSMUST00000149685	106	5.71274
1	72582802	72583668	tss	-90	Smarcal1	ENSMUST00000047615	105	5.65884
1	89069827	89070610	tss	-247	Sh3bp4	ENSMUST00000066279	105	5.65884
1	105663291	105664147	tss	-103	2310035C23Rik	ENSMUST00000039173	105	5.65884
11	42000019	42000192	tss	185	Gabrg2	ENSMUST00000109292	105	5.65884
11	74831745	74832588	intron	1433	Mnt	ENSMUST00000000291	105	5.65884
11	98357954	98358933	tss	-36	Stard3	ENSMUST00000018311	105	5.65884
12	100724842	100725718	tss	-160	Rps6ka5	ENSMUST00000043599	105	5.65884
13	59584760	59585533	tss	79	Agtpbp1	ENSMUST00000170520	105	5.65884
14	54686094	54687236	tss	27	Acin1	ENSMUST00000022793	105	5.65884
15	73089906	73091142	tss	413	Chrac1	ENSMUST00000137698	105	5.65884
15	73512000	73512999	tss	-16	Dennd3	ENSMUST00000043414	105	5.65884
15	76511632	76512358	tss	-27	Dgat1	ENSMUST00000023214	105	5.65884
16	13628657	13628763	intron	39466	Parn	ENSMUST00000058884	105	5.65884
16	17891346	17892256	tss	-33	Dgcr2	ENSMUST00000012152	105	5.65884
17	5189648	5190847	intron	-78077	Gm15599	ENSMUST00000122283	105	5.65884
17	23828933	23829751	tss	-135	Tceb2	ENSMUST00000069579	105	5.65884
17	24849745	24850806	tss	-65	Fahd1	ENSMUST00000049642	105	5.65884
19	4191655	4192612	tss	-95	Ppp1ca	ENSMUST00000046094	105	5.65884
19	42128838	42129597	tss	-92	Avpi1	ENSMUST00000018965	105	5.65884
2	152395751	152396713	exon	1675	Sox12	ENSMUST00000063332	105	5.65884
2	172736527	172736628	intergenic	127771	Gm22773	ENSMUST00000175419	105	5.65884
3	27710650	27711707	tss	-902	Fndc3b	ENSMUST00000046157	105	5.65884
3	35753441	35754337	tss	-141	Atp11b	ENSMUST00000029257	105	5.65884
3	87910384	87911338	tss	715	Hdgf	ENSMUST00000160198	105	5.65884
3	90612194	90613703	tss	233	S100a6	ENSMUST00000001051	105	5.65884
4	11966187	11967013	tss	-27	1700123M08Rik	ENSMUST00000154194	105	5.65884
4	15766951	15767188	intergenic	-25243	Gm11858	ENSMUST00000117935	105	5.65884
4	148159649	148160596	tss	-99	Fbxo44	ENSMUST00000129253	105	5.65884
5	45669377	45670028	tss	-196	Ncapg	ENSMUST00000117396	105	5.65884
5	143403370	143404169	tss	34	Gm20635	ENSMUST00000176473	105	5.65884
5	145113912	145114901	tss	1	Arpc1b	ENSMUST00000129033	105	5.65884
6	24664720	24665488	tss	-54	Wasl	ENSMUST00000031695	105	5.65884
7	113513191	113514042	tss	-162	Far1	ENSMUST00000033018	105	5.65884
8	41374305	41375218	tss	51	Asah1	ENSMUST00000034000	105	5.65884
8	71671328	71672174	tss	-2	Unc13a	ENSMUST00000030170	105	5.65884
8	80879743	80880898	tss	-59	Gab1	ENSMUST00000034150	105	5.65884
9	54916695	54917604	tss	-117	Hykk	ENSMUST00000039742	105	5.65884
9	85384367	85384476	intergenic	-57288	Fam46a	ENSMUST00000034802	105	5.65884
1	84579490	84579597	intron	-116299	Mir5126	ENSMUST00000175513	104	5.60495
1	165236502	165237335	tss	-55	Tiprl	ENSMUST00000043235	104	5.60495
10	127666436	127667313	tss	32	Nab2	ENSMUST00000026469	104	5.60495
10	128498396	128499406	tss	-119	Myl6b	ENSMUST00000026428	104	5.60495
11	95858277	95859297	tss	-30	4833417C18Rik	ENSMUST00000146868	104	5.60495
11	98794705	98795727	tss	-322	Msl1	ENSMUST00000037915	104	5.60495
12	108275235	108276104	tss	-150	Ccdc85c	ENSMUST00000136175	104	5.60495
12	108333549	108334494	tss	-195	Cyp46a1	ENSMUST00000021684	104	5.60495
14	25693706	25694607	tss	-95	Ppif	ENSMUST00000125881	104	5.60495
14	55745275	55745976	tss	5	Dhrs1	ENSMUST00000002403	104	5.60495
14	87140605	87141655	tss	-79	Diap3	ENSMUST00000022599	104	5.60495
15	76197717	76199107	tss	-201	Plec	ENSMUST00000072692	104	5.60495
15	85036563	85037327	tss	-51	Fam118a	ENSMUST00000023069	104	5.60495
16	32078990	32079731	tss	-84	Pak2	ENSMUST00000023467	104	5.60495
16	33056018	33056844	tss	-66	Rpl35a	ENSMUST00000078804	104	5.60495
17	34605422	34606398	tss	-19	Agpat1	ENSMUST00000037489	104	5.60495
17	83514179	83514886	tss	-220	Cox7a2l	ENSMUST00000167741	104	5.60495
19	6045966	6047241	tss	-5	Syvn1	ENSMUST00000138532	104	5.60495
2	71872694	71873780	tss	-64	Pdk1	ENSMUST00000006669	104	5.60495
2	160730858	160731722	tss	1	Plcg1	ENSMUST00000151590	104	5.60495
2	164911076	164912067	tss	35	Zfp335	ENSMUST00000041361	104	5.60495
3	83055161	83055862	tss	-115	Plrg1	ENSMUST00000150268	104	5.60495
3	131564194	131565131	tss	47	Papss1	ENSMUST00000029666	104	5.60495
4	107252978	107254103	tss	69	Lrrc42	ENSMUST00000030360	104	5.60495
4	136021414	136022207	tss	-53	Tceb3	ENSMUST00000030427	104	5.60495
5	67260258	67261169	tss	-7	Tmem33	ENSMUST00000161233	104	5.60495
5	134688380	134689377	tss	-360	Limk1	ENSMUST00000015137	104	5.60495
6	115676309	115677157	tss	-20	Raf1	ENSMUST00000127503	104	5.60495
7	113206892	113207710	tss	-136	Arntl	ENSMUST00000047321	104	5.60495
7	127966853	127968072	tss	-92	Fus	ENSMUST00000106251	104	5.60495
8	46686691	46687519	intergenic	52466	Gm16675	ENSMUST00000181167	104	5.60495
8	69088233	69089028	tss	39	Atp6v1b2	ENSMUST00000006435	104	5.60495
8	91801563	91802550	tss	-3	Irx3	ENSMUST00000175795	104	5.60495
8	106587935	106588224	intron	920	RP23-235K2.1	ENSMUST00000183365	104	5.60495
1	75521182	75522130	tss	4	Stk11ip	ENSMUST00000027414	103	5.55105
10	7780436	7781322	tss	-66	Ginm1	ENSMUST00000039763	103	5.55105
10	39731092	39732290	tss	0	E130307A14Rik	ENSMUST00000153113	103	5.55105
10	82763790	82764485	tss	-47	Nfyb	ENSMUST00000130911	103	5.55105
10	93160007	93160894	tss	-271	Cdk17	ENSMUST00000069965	103	5.55105
10	121626000	121626920	tss	-256	Xpot	ENSMUST00000039810	103	5.55105
10	128096453	128097622	exon	4036	Baz2a	ENSMUST00000170054	103	5.55105
11	6388759	6389429	tss	107	Zmiz2	ENSMUST00000109787	103	5.55105
12	83921628	83922439	tss	-131	Numb	ENSMUST00000117217	103	5.55105
12	87388106	87388857	tss	-91	Sptlc2	ENSMUST00000021424	103	5.55105
13	21506011	21506846	tss	122	Zfp389	ENSMUST00000180400	103	5.55105
13	55513067	55513785	tss	-18	Pdlim7	ENSMUST00000046246	103	5.55105
13	101767971	101768695	tss	6	Pik3r1	ENSMUST00000055518	103	5.55105
14	12380159	12380369	intron	-34443	Fezf2	ENSMUST00000022262	103	5.55105
14	75844680	75845713	tss	-97	Tpt1	ENSMUST00000142061	103	5.55105
15	76671180	76672021	tss	-33	Ppp1r16a	ENSMUST00000037551	103	5.55105
15	82015733	82016697	tss	-71	Desi1	ENSMUST00000135988	103	5.55105
16	10784889	10786138	tss	-17	Socs1	ENSMUST00000038099	103	5.55105
17	84790369	84791122	tss	-18	Lrpprc	ENSMUST00000161928	103	5.55105
18	80933751	80934464	tss	6	Atp9b	ENSMUST00000091790	103	5.55105
19	4810833	4812175	tss	-64	Rbm14	ENSMUST00000006625	103	5.55105
3	53463050	53464056	tss	-79	Proser1	ENSMUST00000058577	103	5.55105
3	94974241	94975288	tss	5	Pi4kb	ENSMUST00000072287	103	5.55105
4	107923237	107924039	tss	-43	Cpt2	ENSMUST00000030345	103	5.55105
4	126202105	126203138	tss	-4	Thrap3	ENSMUST00000080919	103	5.55105
4	134395727	134396527	tss	-90	Pafah2	ENSMUST00000105869	103	5.55105
5	32863121	32863965	tss	-56	Depdc5	ENSMUST00000149350	103	5.55105
5	114380178	114380999	tss	-54	Kctd10	ENSMUST00000102581	103	5.55105
7	141221447	141222336	tss	-328	Mir210	ENSMUST00000083617	103	5.55105
8	11634886	11636199	tss	45	Ankrd10	ENSMUST00000033905	103	5.55105
8	105859884	105860858	tss	-91	Nutf2	ENSMUST00000008594	103	5.55105
8	116993040	116994004	tss	118	Gcsh	ENSMUST00000040484	103	5.55105
8	122382092	122382335	intron	5466	Zc3h18	ENSMUST00000176629	103	5.55105
9	35569809	35570701	tss	-39	Pate2	ENSMUST00000098906	103	5.55105
9	44334199	44334959	tss	-111	H2afx	ENSMUST00000052686	103	5.55105
9	59486352	59487238	tss	-159	Arih1	ENSMUST00000026264	103	5.55105
9	121710010	121710697	tss	-53	Deb1	ENSMUST00000035113	103	5.55105
1	37262991	37263151	exon	-36814	Inpp4a	ENSMUST00000146676	102	5.49716
10	79766790	79767921	tss	-164	Rnf126	ENSMUST00000047203	102	5.49716
11	62878960	62879769	tss	-65	Tvp23b	ENSMUST00000014321	102	5.49716
11	97415184	97416385	tss	38	Arhgap23	ENSMUST00000121799	102	5.49716
11	103028026	103029209	tss	-109	Nmt1	ENSMUST00000148795	102	5.49716
11	106036433	106037260	tss	-108	Dcaf7	ENSMUST00000058438	102	5.49716
11	120378234	120379081	tss	-9	2310003H01Rik	ENSMUST00000026448	102	5.49716
12	108792489	108793372	tss	-166	Yy1	ENSMUST00000021692	102	5.49716
13	85296155	85296348	intergenic	-7250	Rasa1	ENSMUST00000109552	102	5.49716
14	31336263	31337193	tss	-56	Capn7	ENSMUST00000022451	102	5.49716
14	118980822	118981008	exon	25826	Uggt2	ENSMUST00000131424	102	5.49716
15	37007194	37007844	tss	5	Gm26766	ENSMUST00000181411	102	5.49716
15	38518981	38519882	tss	-103	Azin1	ENSMUST00000065308	102	5.49716
15	83464297	83465066	tss	-127	Pacsin2	ENSMUST00000171436	102	5.49716
17	65884344	65885588	tss	-47	Ralbp1	ENSMUST00000024905	102	5.49716
17	84187702	84188852	tss	-177	Zfp36l2	ENSMUST00000060366	102	5.49716
3	96600539	96601422	tss	-122	Lix1l	ENSMUST00000062058	102	5.49716
3	130729795	130730841	tss	-2	Rpl34	ENSMUST00000135691	102	5.49716
4	35028340	35028513	intron	66236	Gm12364	ENSMUST00000144419	102	5.49716
4	123750031	123750906	tss	-32	Akirin1	ENSMUST00000102636	102	5.49716
4	135963312	135964054	tss	-31	Gale	ENSMUST00000102541	102	5.49716
5	33629248	33630141	tss	-138	Gm9903	ENSMUST00000181102	102	5.49716
6	134928389	134929373	tss	-292	RP23-45G16.5	ENSMUST00000183867	102	5.49716
7	73810772	73810876	intron	5686	Gm10619	ENSMUST00000098372	102	5.49716
8	13677318	13678113	tss	-134	Rasa3	ENSMUST00000117551	102	5.49716
8	23208213	23209090	tss	-45	Agpat6	ENSMUST00000167004	102	5.49716
8	111875995	111877074	tss	-72	Tmem170	ENSMUST00000034431	102	5.49716
9	21130941	21131804	upstream	-3986	Tyk2	ENSMUST00000001036	102	5.49716
9	21424469	21425134	tss	-80	Dnm2	ENSMUST00000165766	102	5.49716
10	76961592	76962492	tss	-70	Pcbp3	ENSMUST00000105411	101	5.44327
10	79681353	79682169	tss	-450	Cdc34	ENSMUST00000020550	101	5.44327
10	81014673	81015489	tss	-103	Gng7	ENSMUST00000117805	101	5.44327
11	3104403	3104766	intergenic	-21230	Pisd-ps1	ENSMUST00000145164	101	5.44327
11	100939133	100940015	tss	-104	Stat3	ENSMUST00000127638	101	5.44327
11	109425556	109426321	tss	-38	Amz2	ENSMUST00000092500	101	5.44327
14	30625883	30626772	tss	-105	Prkcd	ENSMUST00000112208	101	5.44327
14	61556146	61557251	tss	-38	Spryd7	ENSMUST00000022497	101	5.44327
14	70443059	70443793	tss	44	Polr3d	ENSMUST00000000793	101	5.44327
14	75283918	75285044	tss	-62	Zc3h13	ENSMUST00000022577	101	5.44327
17	23676641	23677857	tss	-70	Tnfrsf12a	ENSMUST00000167059	101	5.44327
17	65613406	65614359	tss	-345	Vapa	ENSMUST00000024897	101	5.44327
18	60525541	60526809	tss	244	Dctn4	ENSMUST00000025505	101	5.44327
2	34771503	34772607	tss	-62	Hspa5	ENSMUST00000137505	101	5.44327
2	118111449	118112640	tss	-86	Thbs1	ENSMUST00000039559	101	5.44327
2	121866533	121867260	tss	-64	Casc4	ENSMUST00000078752	101	5.44327
3	58691938	58692793	tss	-38	Siah2	ENSMUST00000070368	101	5.44327
3	87885317	87886202	tss	-177	Prcc	ENSMUST00000005015	101	5.44327
3	130708887	130709957	tss	-118	Ostc	ENSMUST00000043937	101	5.44327
4	134930437	134931282	tss	-68	Syf2	ENSMUST00000030622	101	5.44327
4	147904444	147905244	tss	-187	Mfn2	ENSMUST00000030884	101	5.44327
5	31192854	31193584	tss	-30	Eif2b4	ENSMUST00000166769	101	5.44327
5	74092563	74093447	tss	-33	Dancr	ENSMUST00000066220	101	5.44327
7	16615033	16615881	tss	-421	Grlf1	ENSMUST00000075845	101	5.44327
7	137410202	137411267	tss	-232	9430038I01Rik	ENSMUST00000068996	101	5.44327
8	60992474	60993526	tss	-60	Nek1	ENSMUST00000034065	101	5.44327
8	83972547	83973138	tss	-148	Prkaca	ENSMUST00000005606	101	5.44327
X	136740982	136742114	tss	-122	Morf4l2	ENSMUST00000169418	101	5.44327
X	161319384	161319482	intergenic	31968	Gm15262	ENSMUST00000141946	101	5.44327
1	75124483	75125441	intergenic	8859	Slc23a3	ENSMUST00000027405	100	5.38937
1	164248436	164249444	tss	-178	Slc19a2	ENSMUST00000044021	100	5.38937
1	177796202	177797047	tss	-154	Adss	ENSMUST00000016105	100	5.38937
10	25359287	25360131	tss	-37	Epb4.1l2	ENSMUST00000053748	100	5.38937
10	60002483	60003544	tss	-81	Anapc16	ENSMUST00000182898	100	5.38937
10	77978006	77979052	tss	41	1810043G02Rik	ENSMUST00000105397	100	5.38937
11	60416786	60417822	tss	-22	Gid4	ENSMUST00000139477	100	5.38937
11	101441881	101442737	tss	24	Rpl27	ENSMUST00000077856	100	5.38937
11	121204003	121204976	tss	-4	Hexdc	ENSMUST00000038831	100	5.38937
13	38345606	38345840	tss	31	Bmp6	ENSMUST00000171970	100	5.38937
14	75754311	75755070	tss	-146	Cog3	ENSMUST00000049168	100	5.38937
14	79587004	79587902	tss	-153	Sugt1	ENSMUST00000054908	100	5.38937
15	34082079	34083036	tss	-48	Mtdh	ENSMUST00000172082	100	5.38937
15	98871578	98872688	tss	-990	Kmt2d	ENSMUST00000023741	100	5.38937
15	103272422	103273202	tss	-203	Copz1	ENSMUST00000100162	100	5.38937
17	27908697	27909646	tss	7	Taf11	ENSMUST00000114848	100	5.38937
18	34623975	34625139	tss	156	Kif20a	ENSMUST00000167161	100	5.38937
19	53390101	53391011	tss	-173	Smndc1	ENSMUST00000025997	100	5.38937
2	23119938	23120040	intron	35929	Mastl	ENSMUST00000136207	100	5.38937
2	150904217	150905073	tss	-69	Abhd12	ENSMUST00000056149	100	5.38937
3	60045169	60045413	intergenic	13355	Aadac	ENSMUST00000151605	100	5.38937
3	144720031	144720812	tss	-139	Sh3glb1	ENSMUST00000163279	100	5.38937
4	40853630	40854530	tss	-56	B4galt1	ENSMUST00000108096	100	5.38937
4	139993968	139994093	intergenic	-25979	Klhdc7a	ENSMUST00000105031	100	5.38937
5	24423303	24424254	tss	-134	Cdk5	ENSMUST00000030814	100	5.38937
5	121848505	121849359	tss	-47	Fam109a	ENSMUST00000056654	100	5.38937
7	128237601	128238770	tss	-245	9130023H24Rik	ENSMUST00000078816	100	5.38937
8	60632417	60633107	tss	-84	Mfap3l	ENSMUST00000161421	100	5.38937
8	84662342	84663258	tss	-106	Ier2	ENSMUST00000060427	100	5.38937
9	21287552	21288561	tss	-58	Kri1	ENSMUST00000183912	100	5.38937
9	106438015	106438796	tss	-222	Acy1	ENSMUST00000024031	100	5.38937
9	119340737	119341636	tss	-72	Acaa1a	ENSMUST00000039784	100	5.38937
10	7589415	7590216	tss	22	Lrp11	ENSMUST00000019931	99	5.33548
10	63023624	63024388	tss	-8	Hnrnph3	ENSMUST00000118898	99	5.33548
11	106272684	106273477	tss	-139	Smarcd2	ENSMUST00000021052	99	5.33548
11	115764967	115765775	tss	-87	2310067B10Rik	ENSMUST00000093912	99	5.33548
12	40222976	40223618	tss	-22	Gm7008	ENSMUST00000170019	99	5.33548
14	16248943	16249689	tss	3	Ngly1	ENSMUST00000022310	99	5.33548
14	45219072	45219825	tss	-116	Gpr137c	ENSMUST00000147957	99	5.33548
15	85811035	85812073	tss	0	Cdpf1	ENSMUST00000150995	99	5.33548
15	101266345	101267248	tss	-65	Nr4a1	ENSMUST00000023779	99	5.33548
16	5013300	5014176	tss	-125	Rogdi	ENSMUST00000090453	99	5.33548
17	68003757	68004653	tss	-59	Arhgap28	ENSMUST00000024840	99	5.33548
19	10524832	10525963	tss	53	Cpsf7	ENSMUST00000038379	99	5.33548
19	46376356	46376597	intergenic	9726	Tmem180	ENSMUST00000137143	99	5.33548
2	84715167	84716261	tss	-591	Zdhhc5	ENSMUST00000035840	99	5.33548
2	121955603	121956542	tss	-164	Ctdspl2	ENSMUST00000110578	99	5.33548
2	128966852	128967938	tss	-72	Zc3h6	ENSMUST00000110320	99	5.33548
2	156007624	156008596	tss	13	Ergic3	ENSMUST00000006035	99	5.33548
2	157278705	157279448	tss	3	Rpn2	ENSMUST00000142463	99	5.33548
3	95658220	95659045	tss	-25	Mcl1	ENSMUST00000037947	99	5.33548
3	105958935	105959744	tss	-24	Wdr77	ENSMUST00000010278	99	5.33548
3	126641943	126642292	intron	26928	Gm15551	ENSMUST00000132762	99	5.33548
4	154160278	154161290	tss	-109	Tprgl	ENSMUST00000134492	99	5.33548
5	21701025	21702145	tss	-82	Napepld	ENSMUST00000060899	99	5.33548
5	33378009	33379078	tss	-53	Uvssa	ENSMUST00000153980	99	5.33548
6	135183372	135183483	intergenic	-14551	8430419L09Rik	ENSMUST00000111915	99	5.33548
7	25658377	25659362	tss	-88	Exosc5	ENSMUST00000079634	99	5.33548
7	38084747	38085403	intergenic	14261	Ccne1	ENSMUST00000137097	99	5.33548
8	72239450	72240513	tss	-110	Ap1m1	ENSMUST00000003117	99	5.33548
1	63122824	63123003	intron	-8201	Ino80d	ENSMUST00000097718	98	5.28159
10	21994308	21995193	tss	-15	Sgk1	ENSMUST00000020145	98	5.28159
10	50591911	50593112	tss	-24	Ascc3	ENSMUST00000035606	98	5.28159
12	5756385	5756559	intergenic	-87275	Gm23752	ENSMUST00000157584	98	5.28159
12	113000329	113001057	tss	-47	Brf1	ENSMUST00000011302	98	5.28159
13	14612781	14613742	tss	-85	Mrpl32	ENSMUST00000015816	98	5.28159
13	34162664	34163727	tss	211	Psmg4	ENSMUST00000147632	98	5.28159
13	98262785	98263483	tss	-58	Ankra2	ENSMUST00000150916	98	5.28159
13	112463555	112464490	tss	-55	Il6st	ENSMUST00000183663	98	5.28159
14	21075464	21076567	intron	23477	Adk	ENSMUST00000045376	98	5.28159
15	36793431	36794691	tss	-194	Ywhaz	ENSMUST00000110362	98	5.28159
17	27056023	27057020	tss	-948	Itpr3	ENSMUST00000049308	98	5.28159
17	34121848	34122946	tss	30	Brd2	ENSMUST00000177828	98	5.28159
17	35860842	35861815	tss	-70	Nrm	ENSMUST00000172931	98	5.28159
19	4148168	4148918	tss	-75	Coro1b	ENSMUST00000008893	98	5.28159
19	9899170	9900090	tss	-8	Incenp	ENSMUST00000025562	98	5.28159
19	34921938	34922693	tss	-107	Kif20b	ENSMUST00000087341	98	5.28159
19	46328039	46329040	tss	216	Fbxl15	ENSMUST00000177667	98	5.28159
19	47536772	47537745	tss	-56	Obfc1	ENSMUST00000049369	98	5.28159
2	73386138	73387172	tss	-177	Gpr155	ENSMUST00000076463	98	5.28159
2	155592178	155593153	tss	7	Gss	ENSMUST00000079691	98	5.28159
2	167349091	167349895	tss	-390	B4galt5	ENSMUST00000109221	98	5.28159
3	36862578	36863558	tss	-45	4932438A13Rik	ENSMUST00000057272	98	5.28159
3	98013075	98013750	tss	-133	Notch2	ENSMUST00000079812	98	5.28159
4	40757520	40758298	tss	-1	Smu1	ENSMUST00000030117	98	5.28159
4	148139856	148141004	tss	-257	Mad2l2	ENSMUST00000140049	98	5.28159
5	64227039	64227185	intron	-3219	Tbc1d1	ENSMUST00000119756	98	5.28159
5	107597259	107598126	tss	-18	Rpap2	ENSMUST00000112651	98	5.28159
5	138619364	138620231	tss	4	Zfp68	ENSMUST00000063262	98	5.28159
6	117879101	117880380	intergenic	16593	Zfp239	ENSMUST00000150936	98	5.28159
6	124919657	124920488	intron	-2059	Ptms	ENSMUST00000032216	98	5.28159
7	126396544	126397318	tss	-169	Nfatc2ip	ENSMUST00000075671	98	5.28159
7	144914399	144915507	tss	-493	Oraov1	ENSMUST00000128057	98	5.28159
9	15305908	15306641	tss	-14	Taf1d	ENSMUST00000034415	98	5.28159
9	53247810	53248723	tss	-51	Ddx10	ENSMUST00000065630	98	5.28159
9	65908601	65909461	tss	-77	Csnk1g1	ENSMUST00000146069	98	5.28159
9	120110088	120111103	tss	438	Slc25a38	ENSMUST00000144768	98	5.28159
9	121371342	121372225	intron	4841	Trak1	ENSMUST00000045903	98	5.28159
GL456393.1	4955	5630	intergenic				98	5.28159
1	16805265	16805496	intergenic	-35300	Gm5828	ENSMUST00000071842	97	5.22769
1	71102323	71103472	tss	108	Bard1	ENSMUST00000027393	97	5.22769
1	136414853	136415913	tss	82	Ddx59	ENSMUST00000129218	97	5.22769
10	41302898	41303798	tss	-21	Fig4	ENSMUST00000043814	97	5.22769
10	89731800	89732685	tss	-35	Actr6	ENSMUST00000020109	97	5.22769
10	128547107	128548142	tss	-45	Zc3h10	ENSMUST00000040572	97	5.22769
11	3648733	3649427	tss	-31	Tug1	ENSMUST00000182330	97	5.22769
11	70020791	70021855	intron	-2392	Dlg4	ENSMUST00000124568	97	5.22769
11	70824860	70825069	intergenic	-12424	Scimp	ENSMUST00000108534	97	5.22769
11	84870312	84871185	tss	18	Ggnbp2	ENSMUST00000170741	97	5.22769
11	102284470	102285359	tss	-26	Tmub2	ENSMUST00000036376	97	5.22769
11	104550285	104550910	tss	12	Cdc27	ENSMUST00000106961	97	5.22769
11	116086595	116087525	tss	-87	Wbp2	ENSMUST00000146339	97	5.22769
11	120086443	120087303	tss	-72	Azi1	ENSMUST00000180242	97	5.22769
13	108044044	108045057	upstream	-1985	Smim15	ENSMUST00000095458	97	5.22769
14	54253536	54254456	tss	77	Dad1	ENSMUST00000022781	97	5.22769
15	103305118	103305903	upstream	5010	Gpr84	ENSMUST00000079824	97	5.22769
17	17827991	17829109	upstream	-1350	Mir99b	ENSMUST00000083462	97	5.22769
17	26932613	26933551	tss	-89	Phf1	ENSMUST00000073724	97	5.22769
17	37045668	37046753	tss	-83	Gabbr1	ENSMUST00000025338	97	5.22769
19	6057391	6058169	tss	-41	Fau	ENSMUST00000043074	97	5.22769
19	6241115	6242101	tss	-74	Atg2a	ENSMUST00000045351	97	5.22769
19	9982304	9983080	tss	-96	Fth1	ENSMUST00000025563	97	5.22769
2	118826972	118827168	intron	-4569	Knstrn	ENSMUST00000176463	97	5.22769
2	121413334	121414452	tss	-18	Pdia3	ENSMUST00000028683	97	5.22769
3	146268375	146268702	intron	47544	Lpar3	ENSMUST00000039164	97	5.22769
5	25528978	25529976	intergenic	13570	Cct8l1	ENSMUST00000045016	97	5.22769
5	45492865	45493906	tss	-61	Lap3	ENSMUST00000046122	97	5.22769
5	108132327	108133166	tss	-99	Tmed5	ENSMUST00000002837	97	5.22769
6	90604379	90605179	tss	48	Slc41a3	ENSMUST00000044019	97	5.22769
6	108064715	108065595	tss	2	Setmar	ENSMUST00000049246	97	5.22769
6	146577181	146578153	tss	48	Asun	ENSMUST00000032427	97	5.22769
7	19749338	19750145	tss	-167	Pvrl2	ENSMUST00000108450	97	5.22769
7	109820103	109820232	intron	-11914	Scube2	ENSMUST00000138946	97	5.22769
8	34154132	34155027	tss	-53	Tmem66	ENSMUST00000033933	97	5.22769
8	46210664	46211476	tss	123	Slc25a4	ENSMUST00000034049	97	5.22769
8	47990259	47991512	tss	-78	Wwc2	ENSMUST00000057561	97	5.22769
8	83652206	83652865	tss	-125	Gipc1	ENSMUST00000019577	97	5.22769
8	124662997	124663817	tss	25	2310022B05Rik	ENSMUST00000034464	97	5.22769
9	107887516	107888484	tss	-40	Mon1a	ENSMUST00000035202	97	5.22769
GL456383.1	19370	20218	intergenic				97	5.22769
X	74085281	74086220	tss	-145	Mecp2	ENSMUST00000033770	97	5.22769
1	64737519	64738381	tss	-130	Fzd5	ENSMUST00000116133	96	5.1738
10	5805274	5806388	tss	-261	Fbxo5	ENSMUST00000019907	96	5.1738
11	78535850	78536747	tss	2	Ift20	ENSMUST00000128788	96	5.1738
11	106216135	106217220	tss	-107	Ddx42	ENSMUST00000021046	96	5.1738
11	121451477	121452300	tss	-32	Tbcd	ENSMUST00000103013	96	5.1738
12	116404913	116405748	tss	-135	Ncapg2	ENSMUST00000084828	96	5.1738
13	25043427	25043535	intergenic	-12526	Dcdc2a	ENSMUST00000036932	96	5.1738
15	84261219	84261458	intron	4251	Parvb	ENSMUST00000146020	96	5.1738
16	16146459	16147310	tss	-29	Spidr	ENSMUST00000040248	96	5.1738
16	44138852	44139921	tss	-18	Atp6v1a	ENSMUST00000063661	96	5.1738
17	17004535	17005244	intergenic	32087	BC002059	ENSMUST00000071374	96	5.1738
17	23673157	23674235	tss	40	Thoc6	ENSMUST00000115490	96	5.1738
17	29347581	29348321	tss	27	Mtch1	ENSMUST00000095427	96	5.1738
18	6135632	6136557	tss	-24	Arhgap12	ENSMUST00000182559	96	5.1738
18	67799669	67800496	tss	-73	Cep192	ENSMUST00000025425	96	5.1738
19	6140542	6141600	tss	73	Batf2	ENSMUST00000134150	96	5.1738
19	14186370	14186582	intergenic	-168150	Gm26993	ENSMUST00000182766	96	5.1738
19	28989835	28990829	tss	-153	Cdc37l1	ENSMUST00000050148	96	5.1738
2	30718039	30719430	intron	940	Gm14488	ENSMUST00000134755	96	5.1738
2	127208026	127208978	tss	-25	Snrnp200	ENSMUST00000142327	96	5.1738
2	136890901	136891887	tss	-12	Mkks	ENSMUST00000144275	96	5.1738
3	32396599	32397325	tss	-576	Pik3ca	ENSMUST00000108243	96	5.1738
3	90253786	90254862	tss	53	Crtc2	ENSMUST00000029545	96	5.1738
3	95216967	95218147	tss	57	Gabpb2	ENSMUST00000145272	96	5.1738
3	116594263	116595350	tss	20	Sass6	ENSMUST00000029571	96	5.1738
3	131271523	131272643	tss	3	Hadh	ENSMUST00000029610	96	5.1738
4	133241098	133242059	tss	775	Map3k6	ENSMUST00000030677	96	5.1738
5	24577127	24577948	tss	-47	Abcf2	ENSMUST00000030795	96	5.1738
5	31240488	31241402	tss	-43	Nrbp1	ENSMUST00000031034	96	5.1738
5	34335867	34336736	tss	18	Rnf4	ENSMUST00000182709	96	5.1738
5	124439456	124440366	tss	-121	Setd8	ENSMUST00000059580	96	5.1738
6	28421289	28422060	tss	-33	Gcc1	ENSMUST00000090511	96	5.1738
7	16052528	16053475	intergenic	-18985	Zfp541	ENSMUST00000108509	96	5.1738
7	30534767	30535399	upstream	-922	Arhgap33	ENSMUST00000044338	96	5.1738
7	126428538	126429645	tss	-86	Rabep2	ENSMUST00000150530	96	5.1738
8	70439145	70440123	tss	-107	Crtc1	ENSMUST00000142769	96	5.1738
8	81014691	81015414	tss	-156	Usp38	ENSMUST00000042724	96	5.1738
9	21955272	21956386	tss	-13	Swsap1	ENSMUST00000053583	96	5.1738
9	57261821	57263066	tss	59	1700017B05Rik	ENSMUST00000034846	96	5.1738
9	106428995	106429976	tss	-19	Rpl29	ENSMUST00000150576	96	5.1738
9	106821377	106822217	tss	-12	Vprbp	ENSMUST00000159645	96	5.1738
X	48284400	48285750	tss	611	9530027J09Rik	ENSMUST00000180584	96	5.1738
X	99344928	99345189	intergenic	73929	Gm14809	ENSMUST00000152025	96	5.1738
X	140956348	140957125	tss	-68	Psmd10	ENSMUST00000112978	96	5.1738
1	16618947	16619890	tss	10	Ube2w	ENSMUST00000132919	95	5.1199
1	171222220	171223035	tss	-117	Tomm40l	ENSMUST00000005817	95	5.1199
1	184033943	184034641	tss	-61	Dusp10	ENSMUST00000048655	95	5.1199
10	18234622	18235490	tss	83	Gm10827	ENSMUST00000181897	95	5.1199
10	56330140	56330277	intergenic	24866	Rps8-ps1	ENSMUST00000172445	95	5.1199
10	77032591	77033644	tss	16	Slc19a1	ENSMUST00000105410	95	5.1199
11	95666495	95667324	tss	-118	Phb	ENSMUST00000125172	95	5.1199
13	113449999	113450184	intergenic	46948	Gm22385	ENSMUST00000158189	95	5.1199
13	119790648	119791364	tss	-192	Zfp131	ENSMUST00000178271	95	5.1199
14	55603774	55604743	tss	89	Irf9	ENSMUST00000130697	95	5.1199
15	76538288	76539329	tss	-51	Fbxl6	ENSMUST00000023219	95	5.1199
15	80948043	80948836	tss	6	Adsl	ENSMUST00000023043	95	5.1199
15	96709268	96710168	intergenic	-10038	Slc38a2	ENSMUST00000023099	95	5.1199
16	39969165	39969372	intergenic	35309	Gm8609	ENSMUST00000182967	95	5.1199
17	29549376	29550163	tss	-55	Tbc1d22b	ENSMUST00000048677	95	5.1199
19	5770845	5771808	tss	13	Scyl1	ENSMUST00000025890	95	5.1199
19	46396520	46397260	tss	-72	Sufu	ENSMUST00000039922	95	5.1199
2	13573378	13574532	tss	-178	Vim	ENSMUST00000155605	95	5.1199
2	26503519	26504380	tss	-83	Notch1	ENSMUST00000131393	95	5.1199
4	128125595	128125685	intron	38630	4930465A12Rik	ENSMUST00000153357	95	5.1199
5	139791059	139791835	tss	-29	Mafk	ENSMUST00000018287	95	5.1199
6	119847960	119848924	tss	158	3110021A11Rik	ENSMUST00000062454	95	5.1199
6	124808731	124809966	tss	322	Spsb2	ENSMUST00000112473	95	5.1199
7	27447362	27448379	tss	-59	Blvrb	ENSMUST00000037399	95	5.1199
8	25190217	25190530	intron	11112	Tacc1	ENSMUST00000084030	95	5.1199
8	31149563	31150476	tss	-153	Tti2	ENSMUST00000098842	95	5.1199
8	71405604	71406260	tss	-51	Ankle1	ENSMUST00000119976	95	5.1199
8	85840161	85841213	tss	32	Itfg1	ENSMUST00000034140	95	5.1199
8	120667624	120668463	tss	0	Emc8	ENSMUST00000034277	95	5.1199
9	66794973	66796209	tss	-177	Aph1b	ENSMUST00000034934	95	5.1199
9	82975164	82976360	tss	-74	Phip	ENSMUST00000034787	95	5.1199
10	42276504	42277175	tss	-20	Foxo3	ENSMUST00000105501	94	5.06601
10	60752466	60753223	tss	-94	Slc29a3	ENSMUST00000144989	94	5.06601
10	115384232	115385232	tss	-117	Zfc3h1	ENSMUST00000036044	94	5.06601
11	6415245	6416223	tss	-115	Ppia	ENSMUST00000135789	94	5.06601
11	65806737	65807685	tss	18	Zkscan6	ENSMUST00000071465	94	5.06601
11	116433366	116434295	tss	-119	Ubald2	ENSMUST00000057676	94	5.06601
12	17690012	17691020	tss	-158	Hpcal1	ENSMUST00000071858	94	5.06601
12	65073424	65074335	tss	10	Fkbp3	ENSMUST00000021332	94	5.06601
13	41605289	41605899	tss	-563	Tmem170b	ENSMUST00000129449	94	5.06601
14	20673953	20674933	tss	-75	Sec24c	ENSMUST00000048657	94	5.06601
14	21750209	21750922	tss	-5	Samd8	ENSMUST00000144061	94	5.06601
15	76326962	76327850	tss	-37	Exosc4	ENSMUST00000059045	94	5.06601
15	82353880	82355006	tss	77	Ndufa6	ENSMUST00000023085	94	5.06601
15	89314931	89315705	tss	-66	Sbf1	ENSMUST00000123791	94	5.06601
15	98533816	98534613	tss	-61	Kansl2	ENSMUST00000023727	94	5.06601
15	102135850	102136693	tss	-100	Spryd3	ENSMUST00000154032	94	5.06601
16	17405353	17406284	tss	-42	Pi4ka	ENSMUST00000154364	94	5.06601
16	77013225	77013939	tss	-451	Usp25	ENSMUST00000023580	94	5.06601
16	87432213	87432887	tss	-33	Ltn1	ENSMUST00000039449	94	5.06601
17	24736174	24736986	tss	-120	Msrb1	ENSMUST00000115262	94	5.06601
17	28313204	28313778	tss	-5	Fance	ENSMUST00000124870	94	5.06601
17	33908986	33909898	tss	-45	BC051226	ENSMUST00000174321	94	5.06601
17	47687945	47689123	tss	28	Tomm6	ENSMUST00000113302	94	5.06601
17	56290141	56290889	tss	-33	Plin3	ENSMUST00000019726	94	5.06601
17	62882394	62883507	upstream	-1830	Efna5	ENSMUST00000076840	94	5.06601
19	43524232	43525020	tss	-39	Got1	ENSMUST00000026196	94	5.06601
2	118387987	118389338	tss	-142	Eif2ak4	ENSMUST00000005233	94	5.06601
2	142901062	142901981	tss	-77	Kif16b	ENSMUST00000043589	94	5.06601
2	158794381	158795316	tss	-7	Dhx35	ENSMUST00000029186	94	5.06601
5	32135270	32136068	tss	-701	Fosl2	ENSMUST00000031017	94	5.06601
6	71831052	71832268	tss	311	Immt	ENSMUST00000171057	94	5.06601
8	70776448	70777542	tss	-106	Pik3r2	ENSMUST00000034296	94	5.06601
8	86579209	86579370	intron	1402	Abcc12	ENSMUST00000129898	94	5.06601
9	108783266	108784039	intergenic	11654	Gm23034	ENSMUST00000158001	94	5.06601
X	134016840	134017056	intergenic	-35075	Sytl4	ENSMUST00000113294	94	5.06601
1	74505567	74506592	tss	86	Rqcd1	ENSMUST00000137100	93	5.01212
1	75478779	75479717	tss	-63	Chpf	ENSMUST00000143020	93	5.01212
1	163929434	163930200	tss	-2	Scyl3	ENSMUST00000162234	93	5.01212
10	43221104	43221758	tss	-47	Pdss2	ENSMUST00000095725	93	5.01212
11	20200876	20201658	tss	-254	Rab1	ENSMUST00000020358	93	5.01212
11	120990844	120991580	tss	12	Csnk1d	ENSMUST00000018274	93	5.01212
13	84221805	84222649	tss	46	A230107N01Rik	ENSMUST00000180894	93	5.01212
13	104109227	104110252	tss	-21	Sgtb	ENSMUST00000044385	93	5.01212
15	12847293	12847536	intron	10122	Drosha	ENSMUST00000150211	93	5.01212
15	83114989	83115204	tss	-342	Serhl	ENSMUST00000169461	93	5.01212
15	97767189	97768470	tss	37	Rapgef3	ENSMUST00000129223	93	5.01212
17	25868433	25869086	tss	-27	Fam195a	ENSMUST00000026828	93	5.01212
18	82914165	82915042	tss	-109	Zfp516	ENSMUST00000071233	93	5.01212
19	6076652	6077464	tss	45	Vps51	ENSMUST00000025711	93	5.01212
2	132253009	132253699	tss	54	Pcna	ENSMUST00000028817	93	5.01212
3	14611000	14612016	tss	-102	1810022K09Rik	ENSMUST00000108365	93	5.01212
3	40949252	40949978	upstream	-1027	Larp1b	ENSMUST00000048490	93	5.01212
3	108653705	108654176	tss	-73	Clcc1	ENSMUST00000106609	93	5.01212
3	138489007	138490034	tss	-192	Metap1	ENSMUST00000029804	93	5.01212
4	33309862	33310772	tss	-65	Rngtt	ENSMUST00000108153	93	5.01212
4	134767720	134768428	tss	-54	Ldlrap1	ENSMUST00000037828	93	5.01212
6	71440352	71441226	tss	-42	Rmnd5a	ENSMUST00000002292	93	5.01212
7	4812310	4813097	tss	-160	Ube2s	ENSMUST00000079496	93	5.01212
8	14888193	14889339	tss	-330	Cln8	ENSMUST00000133578	93	5.01212
8	106149812	106150759	tss	-116	Pla2g15	ENSMUST00000034377	93	5.01212
8	111033626	111034629	tss	-29	Aars	ENSMUST00000154546	93	5.01212
9	25586992	25587153	intron	-17288	Gm25346	ENSMUST00000104509	93	5.01212
9	37850677	37850961	upstream	-3993	Olfr877	ENSMUST00000086063	93	5.01212
X	160994367	160995452	tss	-146	Cdkl5	ENSMUST00000087104	93	5.01212
1	55052455	55053492	tss	-52	Coq10b	ENSMUST00000027125	92	4.95822
1	170174777	170175559	tss	-60	Uap1	ENSMUST00000111350	92	4.95822
1	175692354	175693315	tss	-156	Opn3	ENSMUST00000027809	92	4.95822
10	34019338	34020272	tss	-174	Rwdd1	ENSMUST00000019917	92	4.95822
10	84916897	84917752	tss	-259	Ric8b	ENSMUST00000038523	92	4.95822
10	128626171	128627009	tss	-173	Rps26	ENSMUST00000026420	92	4.95822
11	6291385	6292083	tss	121	Ogdh	ENSMUST00000093350	92	4.95822
11	69921231	69922052	tss	-108	Eif5a	ENSMUST00000108613	92	4.95822
11	101081997	101082925	tss	-25	Coasy	ENSMUST00000001806	92	4.95822
12	55836050	55836794	tss	-67	Brms1l	ENSMUST00000059250	92	4.95822
13	54589983	54590778	tss	224	Higd2a	ENSMUST00000026986	92	4.95822
14	52244112	52245095	intergenic	-6744	Chd8	ENSMUST00000149975	92	4.95822
14	55884413	55885598	tss	70	Khnyn	ENSMUST00000022831	92	4.95822
16	57121141	57121955	tss	-142	Tomm70a	ENSMUST00000166897	92	4.95822
17	74395247	74395858	tss	-56	Slc30a6	ENSMUST00000024870	92	4.95822
2	121941871	121941983	intergenic	13435	Mageb3	ENSMUST00000104936	92	4.95822
2	160114312	160114443	intergenic	97725	9130015L21Rik	ENSMUST00000140319	92	4.95822
2	163016936	163017773	tss	-45	Ift52	ENSMUST00000150396	92	4.95822
3	94309733	94310542	tss	-4	Them4	ENSMUST00000151753	92	4.95822
4	134186702	134187654	tss	-144	Cep85	ENSMUST00000040271	92	4.95822
5	31179446	31180527	tss	-42	Gtf3c2	ENSMUST00000140793	92	4.95822
5	88533966	88534256	intergenic	-6198	Igj	ENSMUST00000087033	92	4.95822
5	124095414	124096497	tss	-112	Abcb9	ENSMUST00000031354	92	4.95822
5	142817305	142818235	tss	-88	Tnrc18	ENSMUST00000151477	92	4.95822
6	143099902	143100483	tss	-82	C2cd5	ENSMUST00000171349	92	4.95822
8	27042045	27043170	tss	-10	Prosc	ENSMUST00000033875	92	4.95822
8	47713472	47714568	tss	-336	Cdkn2aip	ENSMUST00000038738	92	4.95822
8	94917225	94918323	tss	79	Ccdc102a	ENSMUST00000077955	92	4.95822
8	121585159	121585880	intron	3757	Gm17786	ENSMUST00000182000	92	4.95822
9	44305146	44306249	tss	-138	Hinfp	ENSMUST00000034629	92	4.95822
9	103365445	103366251	tss	-130	Cdv3	ENSMUST00000072249	92	4.95822
X	73715931	73716873	tss	-153	Bcap31	ENSMUST00000002091	92	4.95822
1	55027244	55027749	tss	-47	Sf3b1	ENSMUST00000027127	91	4.90433
1	86512645	86512839	intergenic	-13959	Ptma	ENSMUST00000045897	91	4.90433
[truncated: 5,748 more rows]

## Sheet: Sp1_Ab2_MEFs
chr	start	stop	GenomicPosition TSS=500 bp, upstream=5000 bp	Next transcript tss distance	Next transcript gene name	Next transcript stable_id	Tag count_Sp1_Ab2_MEFs	Tag count normalized to 1e+06
15	102404682	102407191	tss	-27	Sp1	ENSMUST00000170884	1585	22.8842
1	24611479	24616202	tss	-714	Gm10222	ENSMUST00000088336	1329	19.1881
8	70537628	70539942	tss	-119	Ell	ENSMUST00000093454	1307	18.8704
8	46551444	46552689	tss	-136	Mlf1ip	ENSMUST00000135432	1233	17.802
9	124422460	124426083	tss	1100	Ppp2r3d	ENSMUST00000180270	1205	17.3978
15	102721802	102723016	tss	-50	Calcoco1	ENSMUST00000023818	1135	16.3871
17	29489818	29491237	tss	-127	Pim1	ENSMUST00000024811	1130	16.3149
8	84200036	84204484	upstream	-3169	Gm26887	ENSMUST00000181282	1075	15.5208
8	120588457	120589897	tss	74	Gins2	ENSMUST00000034278	1040	15.0155
8	122280569	122282281	tss	-613	Zfpm1	ENSMUST00000054052	1039	15.0011
8	109692589	109693743	tss	-67	Ist1	ENSMUST00000034164	1038	14.9866
13	54693443	54694868	tss	-275	Rnf44	ENSMUST00000134862	1023	14.7701
17	45572392	45574162	tss	-43	Hsp90ab1	ENSMUST00000151306	951	13.7305
15	58134614	58135602	tss	-166	Atad2	ENSMUST00000038194	939	13.5573
5	120612190	120613725	tss	-59	Ddx54	ENSMUST00000031598	914	13.1963
8	105826872	105827971	tss	-7	Ranbp10	ENSMUST00000041400	899	12.9797
16	8829073	8831831	tss	-52	1810013L24Rik	ENSMUST00000023150	894	12.9076
7	24883854	24884853	tss	-54	Rps19	ENSMUST00000129847	891	12.8642
8	95080267	95081522	tss	-216	Katnb1	ENSMUST00000034239	890	12.8498
8	72492078	72493464	tss	-138	Slc35e1	ENSMUST00000152080	877	12.6621
8	70838755	70840331	tss	-169	Arrdc2	ENSMUST00000002989	876	12.6477
8	116920704	116922352	tss	-19	Cenpn	ENSMUST00000034205	870	12.561
8	4677159	4679308	tss	-15	Gm6410	ENSMUST00000181337	868	12.5322
8	84003816	84005441	tss	-794	mmu-mir-8111	ENSMUST00000184463	866	12.5033
8	84893204	84894453	tss	62	Gcdh	ENSMUST00000003907	863	12.46
15	76350424	76352381	tss	-73	Sharpin	ENSMUST00000023211	854	12.33
10	81137127	81137861	tss	-526	Zbtb7a	ENSMUST00000117956	830	11.9835
3	37419173	37421048	tss	-80	Spata5	ENSMUST00000108112	828	11.9546
2	164878918	164880230	tss	-17	Pcif1	ENSMUST00000041643	820	11.8391
2	148672007	148673116	tss	-45	Nxt1	ENSMUST00000109961	819	11.8247
9	107587153	107588130	tss	-83	Ifrd2	ENSMUST00000010192	818	11.8103
8	69624937	69625868	tss	295	Zfp868	ENSMUST00000140522	816	11.7814
16	17927439	17929040	tss	-1	Slc25a1	ENSMUST00000147384	815	11.767
3	95014720	95017053	tss	152	4930481B07Rik	ENSMUST00000151207	815	11.767
9	7762378	7764996	tss	-70	Tmem123	ENSMUST00000052865	811	11.7092
15	82146410	82147527	tss	-154	Srebf2	ENSMUST00000023100	805	11.6226
9	57075602	57077481	tss	-121	Sin3a	ENSMUST00000168678	804	11.6081
14	67715049	67716714	tss	-46	Cdca2	ENSMUST00000155312	801	11.5648
1	165460246	165461456	tss	-120	Dcaf6	ENSMUST00000027856	798	11.5215
15	81810001	81811988	tss	-98	Tef	ENSMUST00000023024	794	11.4638
8	106337267	106338547	tss	-143	Smpd3	ENSMUST00000067512	791	11.4204
17	26715140	26716849	tss	653	Crebrf	ENSMUST00000151681	782	11.2905
15	73067219	73068352	intergenic	-6303	Trappc9	ENSMUST00000170633	776	11.2039
14	120477037	120478594	tss	-579	Rap2a	ENSMUST00000062117	770	11.1172
8	70698179	70699284	tss	1009	Jund	ENSMUST00000095267	769	11.1028
16	14158550	14160382	tss	-78	Mir484	ENSMUST00000093566	768	11.0884
8	111521610	111522484	tss	-153	Wdr59	ENSMUST00000038193	768	11.0884
17	34603253	34604918	tss	-80	Rnf5	ENSMUST00000015622	751	10.8429
8	84066122	84068177	tss	-41	C330011M18Rik	ENSMUST00000071067	748	10.7996
8	95434164	95435343	tss	-51	Gtl3	ENSMUST00000034249	741	10.6985
8	70138876	70139934	tss	-66	Rfxank	ENSMUST00000075724	739	10.6697
5	117119545	117120628	tss	-146	Taok3	ENSMUST00000111978	737	10.6408
8	11554756	11556683	tss	-228	Ing1	ENSMUST00000054399	735	10.6119
11	16950908	16951807	tss	15	2810442I21Rik	ENSMUST00000136053	722	10.4242
15	81465846	81467049	tss	-74	Rbx1	ENSMUST00000023036	718	10.3665
14	21499911	21501784	tss	-267	Kat6b	ENSMUST00000096222	713	10.2943
9	65579780	65580921	tss	-173	Plekho2	ENSMUST00000068944	713	10.2943
8	71671237	71672075	tss	-21	Unc13a	ENSMUST00000030170	712	10.2798
8	121949734	121951002	tss	-262	Banp	ENSMUST00000093078	707	10.2077
15	76903620	76904813	tss	-47	Rpl8	ENSMUST00000004072	700	10.1066
15	36608800	36609953	tss	-204	Pabpc1	ENSMUST00000146327	693	10.0055
17	25919066	25920809	tss	-171	Rab40c	ENSMUST00000167018	692	9.99108
2	128817567	128818729	tss	40	Tmem87b	ENSMUST00000110325	691	9.97665
7	110060978	110062249	tss	-117	Zfp143	ENSMUST00000084727	690	9.96221
17	35916073	35917484	tss	102	Ppp1r10	ENSMUST00000133641	687	9.91889
3	135437538	135439534	tss	-132	Ube2d3	ENSMUST00000106291	686	9.90446
3	89393366	89395331	tss	-40	Zbtb7b	ENSMUST00000126027	679	9.80339
6	124828717	124830231	tss	-155	Usp5	ENSMUST00000153306	679	9.80339
17	34849866	34850837	tss	-44	Nelfe	ENSMUST00000097343	678	9.78895
16	11455407	11457118	intron	9083	Snx29	ENSMUST00000134941	677	9.77451
3	61363288	61364808	tss	-19	Rap2b	ENSMUST00000049064	668	9.64457
1	75316563	75318243	tss	-175	Dnpep	ENSMUST00000066668	666	9.6157
8	47674746	47676253	tss	-44	AA386476	ENSMUST00000098781	665	9.60126
8	92355541	92356872	tss	-118	4933436C20Rik	ENSMUST00000034183	662	9.55794
1	93803311	93804543	tss	-148	Ing5	ENSMUST00000027505	660	9.52907
15	75908714	75910269	tss	-63	Eef1d	ENSMUST00000144614	660	9.52907
8	84846303	84847569	tss	-19	Calr	ENSMUST00000003912	659	9.51463
8	75033062	75034352	tss	334	Tom1	ENSMUST00000165630	655	9.45688
5	4104074	4105056	tss	8	Cyp51	ENSMUST00000001507	654	9.44244
15	76639434	76640319	tss	-40	Tonsl	ENSMUST00000168185	653	9.428
7	44929283	44930254	tss	-398	Ap2a1	ENSMUST00000166972	653	9.428
GL456216.1	15642	17492	tss	712	CAAA01118383.1	ENSMUST00000077235	653	9.428
15	81857962	81858603	tss	-13	Tob2	ENSMUST00000050467	651	9.39913
3	123507974	123509207	tss	-299	Snora24	ENSMUST00000174989	651	9.39913
8	72160624	72161757	tss	-70	Rab8a	ENSMUST00000003121	650	9.38469
8	71272031	71273275	tss	-76	Myo9b	ENSMUST00000071935	648	9.35581
17	48409310	48410799	tss	-34	Nfya	ENSMUST00000162460	640	9.24031
11	102296104	102297893	tss	-574	Atxn7l3	ENSMUST00000073234	636	9.18256
8	105346073	105349311	tss	497	Fhod1	ENSMUST00000132777	636	9.18256
16	15636477	15638214	tss	-106	Mcm4	ENSMUST00000023353	633	9.13924
17	56716418	56718057	tss	-79	Vmac	ENSMUST00000067931	633	9.13924
8	123948450	123949960	tss	-55	Nup133	ENSMUST00000044795	633	9.13924
9	21723293	21724567	tss	592	Ldlr	ENSMUST00000034713	633	9.13924
8	60992419	60993903	tss	-17	Nek1	ENSMUST00000155664	632	9.12481
15	59314414	59315632	tss	-188	Sqle	ENSMUST00000162142	631	9.11037
8	123373145	123374838	tss	543	Tcf25	ENSMUST00000108840	631	9.11037
5	36581655	36582839	tss	270	Tbc1d14	ENSMUST00000156658	628	9.06705
15	88861649	88862728	tss	224	Pim3	ENSMUST00000042818	626	9.03818
15	100614697	100616286	tss	-187	C330013E15Rik	ENSMUST00000181034	619	8.93711
4	151861486	151862697	tss	-75	Camta1	ENSMUST00000097774	619	8.93711
8	46616568	46617817	tss	-23	Ccdc111	ENSMUST00000132472	619	8.93711
8	69995760	69997087	tss	-103	Gatad2a	ENSMUST00000177851	614	8.86492
17	47736680	47738393	tss	-56	Tfeb	ENSMUST00000086932	613	8.85048
8	84270006	84271102	tss	-173	Ccdc130	ENSMUST00000098578	610	8.80717
3	89417833	89420155	tss	593	Shc1	ENSMUST00000107417	608	8.77829
15	83171711	83172624	tss	344	Cyb5r3	ENSMUST00000018186	606	8.74942
8	83607296	83608855	tss	28	Dnajb1	ENSMUST00000005620	604	8.72054
8	84236524	84238191	tss	-126	Zswim4	ENSMUST00000039480	603	8.7061
8	4252804	4253945	tss	-37	Snapc2	ENSMUST00000011981	602	8.69167
3	8922981	8924470	tss	91	Mrps28	ENSMUST00000042148	601	8.67723
3	38484278	38485503	tss	-205	Ankrd50	ENSMUST00000120875	601	8.67723
11	50325253	50326437	tss	-97	Canx	ENSMUST00000179865	600	8.66279
15	68257932	68259256	tss	-35	Zfat	ENSMUST00000162054	600	8.66279
15	103239191	103241082	tss	-160	Hnrnpa1	ENSMUST00000036004	600	8.66279
16	11133526	11135396	tss	-56	Txndc11	ENSMUST00000147884	600	8.66279
5	135008625	135010387	tss	-202	Abhd11	ENSMUST00000111216	599	8.64835
7	127477555	127479008	upstream	2283	Prr14	ENSMUST00000132124	599	8.64835
16	10784691	10786646	tss	-18	Socs1	ENSMUST00000038099	598	8.63391
5	140704390	140705350	tss	-173	Brat1	ENSMUST00000041588	598	8.63391
8	95807281	95808617	tss	-678	Cnot1	ENSMUST00000098473	597	8.61948
8	105325148	105326889	tss	-2	Lrrc29	ENSMUST00000070508	597	8.61948
11	69758020	69759290	tss	-11	Polr2a	ENSMUST00000058470	596	8.60504
3	89101489	89102669	tss	-96	Fdps	ENSMUST00000081848	594	8.57616
3	97226856	97228271	tss	-233	Bcl9	ENSMUST00000135247	589	8.50397
8	113634765	113636346	tss	-26	Mon1b	ENSMUST00000035777	587	8.4751
8	60632407	60633158	tss	-39	Mfap3l	ENSMUST00000161421	586	8.46066
5	146794514	146795405	tss	-94	Usp12	ENSMUST00000085614	582	8.40291
15	78876864	78878000	tss	372	Gga1	ENSMUST00000041587	581	8.38847
15	81871418	81872814	tss	1	Aco2	ENSMUST00000157003	581	8.38847
6	51177960	51179029	intergenic	91301	Mir148a	ENSMUST00000083571	581	8.38847
15	102517542	102519173	tss	-109	Tarbp2	ENSMUST00000131184	580	8.37403
17	34586935	34587878	tss	522	Notch4	ENSMUST00000156724	578	8.34515
8	26157787	26159306	tss	-134	Thap1	ENSMUST00000036807	578	8.34515
5	125475458	125476159	tss	-52	Aacs	ENSMUST00000031445	577	8.33072
1	131527028	131528726	tss	-173	Fam72a	ENSMUST00000068613	575	8.30184
14	55590752	55592199	tss	18	Rnf31	ENSMUST00000019443	575	8.30184
5	125465575	125466226	intergenic	-9871	Aacs	ENSMUST00000031445	575	8.30184
16	13902500	13903947	tss	24	Mpv17l	ENSMUST00000128757	573	8.27296
5	34369442	34370128	tss	-154	Fam193a	ENSMUST00000180376	572	8.25853
1	91540057	91541012	tss	-95	Asb1	ENSMUST00000027538	570	8.22965
19	6979466	6981100	tss	-44	Fkbp2	ENSMUST00000177752	569	8.21521
2	152395989	152397605	tss	1702	Sox12	ENSMUST00000063332	569	8.21521
10	42277293	42278369	upstream	-1419	Foxo3	ENSMUST00000105501	567	8.18634
16	4558294	4560833	tss	1019	Tfap4	ENSMUST00000005862	562	8.11415
6	30896143	30897150	tss	-51	4930412F09Rik	ENSMUST00000139006	561	8.09971
15	80254118	80256259	tss	271	Atf4	ENSMUST00000109605	560	8.08527
17	33929206	33930152	tss	-76	Rgl2	ENSMUST00000172468	559	8.07083
11	100527630	100528413	tss	-32	Acly	ENSMUST00000107389	558	8.05639
14	70099435	70100464	tss	-87	Bin3	ENSMUST00000022680	558	8.05639
10	80621613	80622916	tss	-703	Csnk1g2	ENSMUST00000079773	557	8.04196
6	145745999	145746967	tss	-80	Gm15704	ENSMUST00000144757	556	8.02752
17	24549461	24550912	tss	-3	Pkd1	ENSMUST00000035565	554	7.99864
4	134467672	134469385	tss	-34	Stmn1	ENSMUST00000030636	554	7.99864
15	38300387	38301598	tss	14	Klf10	ENSMUST00000074043	553	7.9842
5	109556438	109557890	exon	2060	Crlf2	ENSMUST00000044579	553	7.9842
15	98917182	98918588	tss	-94	Lmbr1l	ENSMUST00000023736	552	7.96977
17	31564112	31565077	tss	-17	Pknox1	ENSMUST00000175806	552	7.96977
14	62759998	62761799	tss	-97	Ints6	ENSMUST00000053959	550	7.94089
3	145923646	145925019	tss	-258	Bcl10	ENSMUST00000029842	548	7.91201
7	126503176	126504047	tss	-321	Atxn2l	ENSMUST00000040202	546	7.88314
8	117157250	117158762	tss	-251	Gan	ENSMUST00000064488	546	7.88314
1	36939338	36940416	tss	-127	Tmem131	ENSMUST00000027290	543	7.83982
3	95624627	95625745	tss	58	Ensa	ENSMUST00000058230	541	7.81095
8	94213869	94215033	tss	-152	Nup93	ENSMUST00000079961	541	7.81095
11	74829849	74831108	tss	-488	Mnt	ENSMUST00000000291	540	7.79651
16	18876151	18877398	tss	60	Mrpl40	ENSMUST00000023391	540	7.79651
3	88296496	88297553	tss	212	Tsacc	ENSMUST00000010682	540	7.79651
3	97657406	97658974	tss	36	Prkab2	ENSMUST00000130924	538	7.76763
11	97187683	97188845	tss	-86	Kpnb1	ENSMUST00000001479	537	7.7532
8	122376182	122377157	tss	-59	Zc3h18	ENSMUST00000017622	536	7.73876
13	14062975	14064017	tss	-96	Ggps1	ENSMUST00000170957	535	7.72432
9	8003062	8005043	tss	-26	Yap1	ENSMUST00000174300	535	7.72432
16	20651024	20652167	tss	19	Psmd2	ENSMUST00000007212	534	7.70988
5	149184062	149184880	tss	-42	Uspl1	ENSMUST00000121416	534	7.70988
8	91133555	91134577	tss	-6	Aktip	ENSMUST00000125257	533	7.69544
9	44406763	44407836	tss	-77	Trappc4	ENSMUST00000034623	533	7.69544
10	80147823	80149812	tss	-319	Midn	ENSMUST00000124179	532	7.68101
15	25621792	25623097	tss	-9	Myo10	ENSMUST00000110457	531	7.66657
16	20547929	20549439	tss	-33	Abcf3	ENSMUST00000003319	531	7.66657
8	83972369	83973847	tss	-84	Prkaca	ENSMUST00000005606	529	7.63769
3	90051328	90053037	tss	376	4933434E20Rik	ENSMUST00000159064	528	7.62326
15	75616059	75616991	tss	-89	Zfp41	ENSMUST00000161785	527	7.60882
17	57248798	57250638	tss	-65	Trip10	ENSMUST00000019631	527	7.60882
8	94916760	94918779	tss	-54	Ccdc102a	ENSMUST00000162020	525	7.57994
3	121291244	121292446	tss	-73	Alg14	ENSMUST00000039442	524	7.5655
8	94601228	94602314	tss	-34	Fam192a	ENSMUST00000034226	522	7.53663
5	24685297	24686421	tss	113	Nub1	ENSMUST00000068825	521	7.52219
6	113075746	113077790	tss	73	Setd5	ENSMUST00000143998	521	7.52219
8	83954856	83955966	tss	-144	Gm10644	ENSMUST00000098595	521	7.52219
1	131909657	131911387	tss	-17	Nucks1	ENSMUST00000062264	520	7.50775
8	70659242	70660861	tss	-14	Pgpep1	ENSMUST00000070173	520	7.50775
11	106788336	106789639	tss	-52	Ddx5	ENSMUST00000123339	519	7.49331
4	43492723	43493703	tss	-18	Ccdc107	ENSMUST00000030181	519	7.49331
8	71366498	71367823	tss	4	Use1	ENSMUST00000146221	519	7.49331
8	81014286	81015379	tss	-57	Usp38	ENSMUST00000042724	518	7.47888
8	11557609	11558799	intron	2075	Ing1	ENSMUST00000054399	517	7.46444
1	161034240	161035423	tss	-2	Zbtb37	ENSMUST00000177003	516	7.45
1	170174506	170175442	tss	-119	Uap1	ENSMUST00000111350	515	7.43556
11	96829336	96830861	tss	-66	Nfe2l1	ENSMUST00000081775	514	7.42112
11	101170878	101172653	tss	-280	Plekhh3	ENSMUST00000043397	514	7.42112
15	58823328	58824312	tss	-130	Tmem65	ENSMUST00000072113	514	7.42112
8	95331344	95332769	tss	-103	Usb1	ENSMUST00000034245	513	7.40669
15	11995253	11996474	tss	-20	Sub1	ENSMUST00000022816	512	7.39225
17	23802475	23803680	tss	-116	Srrm2	ENSMUST00000088621	512	7.39225
17	35516624	35517445	tss	-122	Cchcr1	ENSMUST00000164242	512	7.39225
8	114439201	114439991	tss	-85	Wwox	ENSMUST00000004756	512	7.39225
17	87974636	87975706	tss	-60	Msh6	ENSMUST00000005503	510	7.36337
11	78550090	78551403	tss	-115	Tmem97	ENSMUST00000103242	509	7.34893
16	17530505	17532156	tss	-8	Thap7	ENSMUST00000129297	508	7.3345
8	71487609	71488902	tss	-173	Gtpbp3	ENSMUST00000095259	508	7.3345
8	13785231	13786678	tss	-56	Upf3a	ENSMUST00000043767	506	7.30562
3	75556626	75557679	tss	-187	Pdcd10	ENSMUST00000161137	505	7.29118
14	19823606	19824450	tss	-122	2700060E02Rik	ENSMUST00000022341	503	7.26231
17	72836017	72836937	tss	-286	Ypel5	ENSMUST00000045174	503	7.26231
3	89458567	89459626	tss	-74	Pmvk	ENSMUST00000029564	503	7.26231
4	151995827	151996986	tss	-60	Phf13	ENSMUST00000055688	503	7.26231
8	84197162	84199063	tss	-931	Gm26887	ENSMUST00000181282	503	7.26231
6	88841705	88842672	tss	-316	Abtb1	ENSMUST00000032169	502	7.24787
16	23107133	23108810	tss	4	Eif4a2	ENSMUST00000023599	501	7.23343
3	138442259	138443540	tss	-67	Adh5	ENSMUST00000005964	500	7.21899
15	39112112	39113228	tss	2	Slc25a32	ENSMUST00000022908	499	7.20455
17	26939102	26940021	tss	-159	Cuta	ENSMUST00000114935	497	7.17568
8	46470242	46471336	tss	-235	Acsl1	ENSMUST00000034046	497	7.17568
11	106612466	106613359	tss	-185	Tex2	ENSMUST00000042780	496	7.16124
17	86144553	86145958	tss	-83	Srbd1	ENSMUST00000095187	496	7.16124
5	144357788	144358813	tss	-336	Baiap2l1	ENSMUST00000055190	494	7.13236
14	14702275	14703276	tss	-160	Slc4a7	ENSMUST00000057015	493	7.11793
15	102624593	102626082	tss	-7	ATF7	ENSMUST00000183786	492	7.10349
8	105288864	105290376	tss	300	4931428F04Rik	ENSMUST00000014981	492	7.10349
9	119322065	119323439	tss	-218	Oxsr1	ENSMUST00000040853	492	7.10349
11	116852872	116854018	tss	-75	Mfsd11	ENSMUST00000125920	490	7.07461
8	123858729	123859907	tss	-12	Ccsap	ENSMUST00000034452	490	7.07461
8	64733037	64734094	tss	14	Sc4mol	ENSMUST00000034015	489	7.06017
8	106058565	106060382	tss	-110	Nfatc3	ENSMUST00000109308	489	7.06017
17	23771118	23771977	tss	-74	Flywch1	ENSMUST00000086325	488	7.04574
8	13676336	13678276	tss	-2	Rasa3	ENSMUST00000117551	488	7.04574
8	79294499	79295533	tss	-47	Mmaa	ENSMUST00000048718	488	7.04574
15	38078189	38079584	tss	-135	Ubr5	ENSMUST00000110336	487	7.0313
19	46760808	46762015	tss	-227	Cnnm2	ENSMUST00000077666	487	7.0313
11	120572641	120573688	tss	66	P4hb	ENSMUST00000026122	484	6.98798
17	56461659	56463156	tss	-567	Ptprs	ENSMUST00000086828	484	6.98798
8	71569621	71571313	exon	1167	Slc27a1	ENSMUST00000034267	484	6.98798
8	84103809	84105319	tss	-19	Dcaf15	ENSMUST00000041367	484	6.98798
8	124721793	124722854	tss	-35	Arv1	ENSMUST00000034463	484	6.98798
14	21052084	21053213	tss	-21	Ap3m1	ENSMUST00000156716	483	6.97355
6	28421457	28422081	tss	-23	Gcc1	ENSMUST00000090511	483	6.97355
15	80710463	80711594	tss	-365	Tnrc6b	ENSMUST00000067689	482	6.95911
5	147077037	147078109	tss	141	Polr1d	ENSMUST00000110557	482	6.95911
8	41374334	41375299	tss	61	Asah1	ENSMUST00000034000	482	6.95911
8	83441620	83443484	tss	40	Scoc	ENSMUST00000167525	482	6.95911
9	7836213	7837627	tss	-22	C330006D17Rik	ENSMUST00000054878	482	6.95911
9	13826693	13827978	tss	-119	Fam76b	ENSMUST00000059579	482	6.95911
11	85352253	85353410	tss	-473	Bcas3	ENSMUST00000108056	481	6.94467
15	80082979	80083923	tss	10	Rpl3	ENSMUST00000081650	481	6.94467
3	138143179	138144072	tss	-6	Trmt10a	ENSMUST00000161791	481	6.94467
8	121585264	121585876	intron	3808	Gm17786	ENSMUST00000182000	481	6.94467
9	15357481	15358077	tss	-79	5830418K08Rik	ENSMUST00000161132	481	6.94467
5	139251656	139253128	tss	-27	Get4	ENSMUST00000026976	480	6.93023
8	46151838	46153079	tss	-96	Gm15634	ENSMUST00000147206	480	6.93023
1	7397358	7398548	tss	-84	Gm26901	ENSMUST00000181554	479	6.91579
8	83714753	83715928	tss	-72	Ddx39	ENSMUST00000019576	479	6.91579
15	83148931	83150270	tss	0	Poldip3	ENSMUST00000058793	478	6.90136
17	24250975	24252126	tss	-102	Ccnf	ENSMUST00000115390	478	6.90136
13	107889902	107890878	tss	-108	Zswim6	ENSMUST00000105097	477	6.88692
15	99251617	99253104	tss	-130	Mcrs1	ENSMUST00000163506	476	6.87248
2	154790368	154791924	tss	-319	Raly	ENSMUST00000109701	476	6.87248
11	101551719	101553026	tss	39	Nbr1	ENSMUST00000103098	475	6.85804
15	44618611	44620083	tss	-560	Ebag9	ENSMUST00000022964	475	6.85804
17	65884104	65885828	tss	-262	Ralbp1	ENSMUST00000024905	475	6.85804
15	73060374	73061471	tss	94	Trappc9	ENSMUST00000089770	474	6.8436
17	7169258	7170319	tss	-64	Rps6ka2	ENSMUST00000024575	474	6.8436
2	144010170	144012018	tss	-170	Rrbp1	ENSMUST00000037875	474	6.8436
5	134688133	134689416	tss	-322	Limk1	ENSMUST00000015137	474	6.8436
8	46210543	46211920	tss	-38	Slc25a4	ENSMUST00000155986	474	6.8436
3	32708152	32709247	tss	-51	Actl6a	ENSMUST00000029214	473	6.82917
1	75124530	75125477	intergenic	8911	Slc23a3	ENSMUST00000027405	472	6.81473
15	5116208	5116908	tss	-114	Rpl37	ENSMUST00000045356	472	6.81473
4	53011620	53012662	tss	297	Nipsnap3b	ENSMUST00000107665	472	6.81473
8	70760466	70761546	tss	-42	Mpv17l2	ENSMUST00000038626	472	6.81473
17	56325198	56326472	tss	-167	Kdm4b	ENSMUST00000139679	471	6.80029
4	33247447	33248877	tss	4	Pnrc1	ENSMUST00000049357	471	6.80029
11	98438669	98439293	tss	-37	Mien1	ENSMUST00000002655	469	6.77141
2	160730942	160732140	tss	-88	Plcg1	ENSMUST00000151590	469	6.77141
3	127552710	127553946	tss	-53	Larp7	ENSMUST00000029588	469	6.77141
8	47533094	47534163	tss	-5	Rwdd4a	ENSMUST00000176379	469	6.77141
8	84147567	84148549	tss	-27	4930432K21Rik	ENSMUST00000143833	469	6.77141
8	88118182	88119458	tss	-79	Cnep1r1	ENSMUST00000095214	469	6.77141
14	50930313	50931621	tss	-201	Tmem55b	ENSMUST00000049312	468	6.75698
17	46160568	46161281	tss	-112	Gtpbp2	ENSMUST00000024748	467	6.74254
14	8172368	8173473	tss	-46	Pdhb	ENSMUST00000022268	466	6.7281
15	38518917	38519796	tss	6	Azin1	ENSMUST00000110329	466	6.7281
19	46075522	46076455	tss	-63	Nolc1	ENSMUST00000165017	466	6.7281
5	114443536	114444568	tss	-22	Mmab	ENSMUST00000031560	466	6.7281
7	5014196	5015941	tss	-144	Zfp524	ENSMUST00000086349	466	6.7281
2	154568945	154570442	tss	-173	E2f1	ENSMUST00000103145	465	6.71366
5	33651917	33652989	tss	-107	Slbp	ENSMUST00000143029	464	6.69922
8	71610730	71611581	tss	-45	Colgalt1	ENSMUST00000047903	464	6.69922
17	35121078	35121739	tss	-3	Csnk2b	ENSMUST00000174855	462	6.67035
4	135272322	135273275	tss	-91	Clic4	ENSMUST00000143370	462	6.67035
14	26669192	26670212	tss	-3	Pde12	ENSMUST00000052932	461	6.65591
8	72239429	72240776	tss	-60	Ap1m1	ENSMUST00000003117	461	6.65591
11	69837551	69838803	tss	-49	Tmem256	ENSMUST00000133967	460	6.64147
8	84686906	84688232	tss	-25	Nacc1	ENSMUST00000001975	460	6.64147
8	85492085	85493542	tss	-82	Gpt2	ENSMUST00000034136	460	6.64147
9	21545688	21546993	tss	-293	Carm1	ENSMUST00000034703	460	6.64147
1	74284123	74285201	tss	-54	Aamp	ENSMUST00000178235	459	6.62703
6	24664746	24665462	tss	-88	Wasl	ENSMUST00000031695	459	6.62703
8	72547986	72549176	tss	-104	Med26	ENSMUST00000058534	459	6.62703
16	22265718	22266381	tss	-56	Tra2b	ENSMUST00000161286	458	6.6126
17	34120836	34123000	tss	-36	Brd2	ENSMUST00000025193	458	6.6126
11	31870160	31870988	upstream	-1417	Cpeb4	ENSMUST00000020543	457	6.59816
11	97744341	97745550	tss	316	mmu-mir-8102	ENSMUST00000184148	457	6.59816
6	91515363	91516246	tss	-8	Lsm3	ENSMUST00000126253	457	6.59816
19	4509888	4510709	tss	11	Pcx	ENSMUST00000068004	456	6.58372
4	40772402	40773614	upstream	2529	Gm12396	ENSMUST00000121600	456	6.58372
6	124414321	124416194	tss	-85	Pex5	ENSMUST00000112532	456	6.58372
15	34082230	34083310	tss	-23	Mtdh	ENSMUST00000172082	455	6.56928
15	57911789	57912683	tss	-96	Tbc1d31	ENSMUST00000022992	455	6.56928
17	84956916	84958352	tss	-135	1110020A21Rik	ENSMUST00000181147	455	6.56928
11	69880364	69881465	tss	-73	Kctd11	ENSMUST00000050555	454	6.55484
11	116306152	116307080	tss	-14	Exoc7	ENSMUST00000139699	454	6.55484
11	120098439	120099464	tss	-38	Enthd2	ENSMUST00000106225	454	6.55484
17	25273314	25274576	tss	-78	Ube2i	ENSMUST00000172618	454	6.55484
17	47610985	47611807	tss	-23	Med20	ENSMUST00000024778	454	6.55484
4	126202046	126203170	tss	-80	Thrap3	ENSMUST00000080919	454	6.55484
4	132922084	132923261	tss	-248	Fam76a	ENSMUST00000030696	454	6.55484
13	8885339	8886303	tss	-117	Idi1	ENSMUST00000177397	453	6.54041
5	122157902	122158425	tss	-140	Ppp1cc	ENSMUST00000102528	453	6.54041
8	47713361	47714546	tss	-167	Cdkn2aip	ENSMUST00000038738	453	6.54041
8	104590847	104592101	tss	-73	Pdp2	ENSMUST00000059588	453	6.54041
17	87106650	87107900	tss	-295	Socs5	ENSMUST00000041369	452	6.52597
8	88696384	88697701	tss	-157	Cyld	ENSMUST00000043526	452	6.52597
1	127773609	127774401	tss	-68	Ccnt2	ENSMUST00000027587	451	6.51153
11	96976997	96978288	tss	-79	Sp2	ENSMUST00000107624	451	6.51153
16	13818148	13819605	tss	-39	AC107769.1	ENSMUST00000183701	451	6.51153
6	113306146	113307371	tss	-538	Brpf1	ENSMUST00000113122	451	6.51153
9	115309931	115311104	tss	-102	Stt3b	ENSMUST00000035010	451	6.51153
1	156718475	156719522	tss	-178	Fam20b	ENSMUST00000122424	449	6.48265
15	99370125	99370888	tss	-58	Fmnl3	ENSMUST00000088233	449	6.48265
2	172440139	172440787	tss	-20	Rtfdc1	ENSMUST00000109132	449	6.48265
3	108561985	108563084	tss	24	Tmem167b	ENSMUST00000090546	449	6.48265
6	71632673	71633687	tss	-271	Kdm3a	ENSMUST00000065509	449	6.48265
9	59655843	59656887	tss	31	Pkm	ENSMUST00000163694	449	6.48265
1	51478116	51478809	tss	-54	Nabp1	ENSMUST00000027279	448	6.46822
17	35164634	35165744	tss	-58	Gm17705	ENSMUST00000172285	448	6.46822
2	30981746	30982523	tss	0	BC005624	ENSMUST00000028205	448	6.46822
15	44427115	44428602	tss	-21	Eny2	ENSMUST00000060652	447	6.45378
8	123212232	123213380	tss	16	Spata33	ENSMUST00000060133	447	6.45378
9	66124544	66125252	tss	8	Snx1	ENSMUST00000034946	447	6.45378
10	80577131	80578276	tss	-137	Klf16	ENSMUST00000038558	446	6.43934
14	62836967	62838211	tss	-237	Wdfy2	ENSMUST00000014691	446	6.43934
15	76195293	76197143	tss	-116	Plec	ENSMUST00000023226	446	6.43934
17	87024941	87025894	tss	-60	Pigf	ENSMUST00000024957	446	6.43934
4	133910202	133911461	intergenic	-23000	Rps6ka1	ENSMUST00000105894	445	6.4249
5	139200036	139200961	tss	-151	Sun1	ENSMUST00000058716	445	6.4249
8	83593915	83594955	tss	-6	Tecr	ENSMUST00000165740	445	6.4249
17	35969322	35970279	tss	-121	Abcf1	ENSMUST00000172661	444	6.41046
4	155601039	155602036	tss	2	Slc35e2	ENSMUST00000105608	444	6.41046
5	142905284	142906888	tss	-2	Actb	ENSMUST00000106216	444	6.41046
2	143914759	143915905	tss	-99	Dstn	ENSMUST00000103172	443	6.39603
10	80167327	80168606	tss	-18	Cirbp	ENSMUST00000054666	442	6.38159
14	120910455	120911627	tss	-218	Ipo5	ENSMUST00000032898	442	6.38159
8	121652609	121653669	tss	-24	Zcchc14	ENSMUST00000046386	442	6.38159
11	53430642	53431745	tss	0	Gdf9	ENSMUST00000156037	441	6.36715
11	87591457	87592570	tss	-82	Mtmr4	ENSMUST00000103179	441	6.36715
15	76511632	76512605	tss	42	Dgat1	ENSMUST00000023214	441	6.36715
8	22059881	22061101	tss	-40	Alg11	ENSMUST00000072572	441	6.36715
14	21830713	21831746	tss	-48	Vdac2	ENSMUST00000022293	440	6.35271
15	58140866	58141706	tss	-111	Wdyhv1	ENSMUST00000067563	440	6.35271
17	27634981	27635659	tss	-15	Rps10	ENSMUST00000155071	440	6.35271
5	135148792	135149945	tss	-104	Tbl2	ENSMUST00000153183	440	6.35271
8	71542468	71543830	tss	-78	Mvb12a	ENSMUST00000034272	440	6.35271
14	55014925	55015862	tss	-75	Ngdn	ENSMUST00000022815	439	6.33827
9	78587792	78588320	tss	-26	Slc17a5	ENSMUST00000052441	439	6.33827
11	48816749	48817761	tss	-43	Trim41	ENSMUST00000140800	438	6.32384
14	20928595	20929785	tss	-339	Vcl	ENSMUST00000022369	438	6.32384
16	21204225	21204994	tss	-225	Ephb3	ENSMUST00000006112	438	6.32384
6	37441907	37442748	tss	-181	Creb3l2	ENSMUST00000041093	438	6.32384
8	94386074	94388097	tss	-102	Herpud1	ENSMUST00000161576	438	6.32384
13	100650601	100651618	tss	-62	Rad17	ENSMUST00000177848	437	6.3094
14	121797411	121798916	tss	-286	Dock9	ENSMUST00000100299	437	6.3094
2	156007701	156008724	tss	-4	Ergic3	ENSMUST00000006035	437	6.3094
3	96695978	96697956	tss	-2	Pias3	ENSMUST00000064900	437	6.3094
5	112276173	112276979	tss	-126	Tpst2	ENSMUST00000031287	437	6.3094
8	109778274	109779043	tss	2	Ap1g1	ENSMUST00000093157	437	6.3094
10	81319740	81321431	tss	-188	Cactin	ENSMUST00000050867	436	6.29496
19	4756000	4756832	tss	-51	Rbm4b	ENSMUST00000182821	436	6.29496
11	109610784	109612193	tss	-146	Wipi1	ENSMUST00000106689	435	6.28052
15	81190426	81191429	tss	31	4930483J18Rik	ENSMUST00000138715	435	6.28052
5	137501781	137503179	tss	-61	Pop7	ENSMUST00000031728	435	6.28052
8	71464471	71465236	tss	-106	Mrpl34	ENSMUST00000048914	435	6.28052
8	106935158	106936150	tss	-47	Sntb2	ENSMUST00000047425	435	6.28052
3	88141476	88142822	tss	-84	Mef2d	ENSMUST00000001455	434	6.26608
13	64152871	64153849	tss	-251	Zfp367	ENSMUST00000117241	433	6.25165
15	78934609	78935400	tss	-33	Nol12	ENSMUST00000138880	433	6.25165
16	4541510	4542449	tss	-99	Srl	ENSMUST00000133440	433	6.25165
17	34930939	34931555	tss	-4	Neu1	ENSMUST00000173269	433	6.25165
15	99392469	99393618	tss	-5	Tmbim6	ENSMUST00000023749	432	6.23721
5	129786785	129787678	tss	20	Psph	ENSMUST00000178244	432	6.23721
10	81378335	81379150	tss	-136	Fzr1	ENSMUST00000140901	431	6.22277
15	75678174	75679633	tss	-209	Top1mt	ENSMUST00000000958	431	6.22277
16	13671286	13672744	tss	19	Bfar	ENSMUST00000023365	431	6.22277
16	20535159	20535912	tss	-146	Ap2m1	ENSMUST00000090023	431	6.22277
8	69749407	69750294	tss	217	Zfp963	ENSMUST00000130458	431	6.22277
8	88361631	88362910	tss	-21	Brd7	ENSMUST00000034085	431	6.22277
1	65186013	65187169	tss	-128	Idh1	ENSMUST00000169032	430	6.20833
7	27178292	27179253	tss	20	Rab4b	ENSMUST00000128409	430	6.20833
2	153345354	153346980	tss	138	2500004C02Rik	ENSMUST00000128026	429	6.19389
4	43441968	43443369	tss	335	Tesk1	ENSMUST00000060864	429	6.19389
8	34154061	34155295	tss	29	Tmem66	ENSMUST00000033933	429	6.19389
15	99029497	99031014	tss	403	Tuba1c	ENSMUST00000058914	428	6.17946
17	33759331	33760813	tss	-48	Rab11b	ENSMUST00000057373	428	6.17946
5	31047825	31048841	tss	-31	Atraid	ENSMUST00000013766	428	6.17946
5	125389016	125390252	tss	267	Ubc	ENSMUST00000136312	428	6.17946
6	29347489	29348628	tss	-6	Calu	ENSMUST00000090481	428	6.17946
8	70673013	70673932	tss	-22	Lsm4	ENSMUST00000034311	428	6.17946
8	86623588	86624784	tss	-122	Lonp2	ENSMUST00000034141	428	6.17946
11	51999628	52001002	tss	6	Ube2b	ENSMUST00000124699	427	6.16502
11	86757144	86758330	tss	-106	Cltc	ENSMUST00000103186	427	6.16502
17	64331705	64332644	tss	-293	Pja2	ENSMUST00000172818	427	6.16502
15	99294805	99295493	tss	-26	Prpf40b	ENSMUST00000128352	426	6.15058
8	83652182	83653087	tss	2	Gipc1	ENSMUST00000019577	426	6.15058
8	70791731	70793264	tss	-2	Mast3	ENSMUST00000166004	425	6.13614
8	70796759	70797837	tss	-716	mmu-mir-7240	ENSMUST00000184074	425	6.13614
19	53142079	53143015	tss	-27	Add3	ENSMUST00000050096	424	6.1217
15	85634228	85635398	intergenic	-52700	Wnt7b	ENSMUST00000023015	423	6.10727
8	105253855	105255346	tss	879	B3gnt9	ENSMUST00000093217	423	6.10727
8	120276021	120277509	intron	45964	Gse1	ENSMUST00000180448	423	6.10727
12	108179182	108180009	tss	-200	Setd3	ENSMUST00000071095	422	6.09283
15	3995276	3996309	tss	-138	Gm2093	ENSMUST00000180518	422	6.09283
17	35821302	35823727	tss	-1	Flot1	ENSMUST00000174080	422	6.09283
5	137628453	137629693	tss	-48	Lrch4	ENSMUST00000031734	422	6.09283
5	143403474	143404034	tss	-4	Gm20635	ENSMUST00000176473	422	6.09283
1	74505642	74506742	tss	135	Rqcd1	ENSMUST00000137100	421	6.07839
9	106280734	106281546	tss	279	Poc1a	ENSMUST00000072206	421	6.07839
13	41605201	41606126	tss	-529	Tmem170b	ENSMUST00000129449	420	6.06395
15	98933580	98935137	tss	-65	Tuba1b	ENSMUST00000077577	420	6.06395
8	106414991	106415929	tss	-124	Zfp90	ENSMUST00000034382	419	6.04951
13	55513046	55513910	tss	-38	Pdlim7	ENSMUST00000046246	418	6.03508
15	78926150	78927095	tss	-44	Lgals1	ENSMUST00000089377	418	6.03508
8	122610925	122612035	tss	-68	Galns	ENSMUST00000015171	418	6.03508
11	117848824	117849484	tss	-90	Birc5	ENSMUST00000081387	417	6.02064
15	76659451	76660648	tss	309	Cyhr1	ENSMUST00000081291	417	6.02064
8	85554200	85555956	tss	-118	Dnaja2	ENSMUST00000034138	417	6.02064
9	40800595	40801708	tss	-58	Hspa8	ENSMUST00000117870	417	6.02064
11	6415235	6416385	tss	-20	Ppia	ENSMUST00000135789	416	6.0062
16	17891025	17892738	tss	-131	Dgcr2	ENSMUST00000012152	416	6.0062
15	43282252	43283144	tss	16	Eif3e	ENSMUST00000022960	415	5.99176
15	77841772	77842910	tss	-174	Myh9	ENSMUST00000016771	415	5.99176
17	63863320	63864690	tss	32	A930002H24Rik	ENSMUST00000050753	415	5.99176
3	142881687	142882772	tss	-48	Pkn2	ENSMUST00000043812	415	5.99176
15	59647356	59649139	tss	-191	Trib1	ENSMUST00000067543	414	5.97732
19	5424332	5425507	tss	-10	Drap1	ENSMUST00000025853	414	5.97732
2	152397630	152399258	tss	-827	Sox12	ENSMUST00000182625	414	5.97732
2	173659123	173660068	tss	-29	Rab22a	ENSMUST00000029024	414	5.97732
3	95217169	95218541	tss	-63	Gabpb2	ENSMUST00000107204	414	5.97732
4	107923125	107923964	tss	-67	Cpt2	ENSMUST00000030345	414	5.97732
15	76204892	76207052	tss	862	Plec	ENSMUST00000073418	413	5.96289
15	99972185	99973484	tss	2	Larp4	ENSMUST00000100206	413	5.96289
17	34031157	34032665	tss	63	Rxrb	ENSMUST00000173554	413	5.96289
6	52012074	52013152	tss	-114	Skap2	ENSMUST00000078214	413	5.96289
9	101251180	101252177	tss	-22	Ppp2r3a	ENSMUST00000075941	413	5.96289
11	93995091	93996267	tss	-204	Spag9	ENSMUST00000132772	412	5.94845
13	49420872	49421616	tss	-138	Ippk	ENSMUST00000021817	412	5.94845
15	77306309	77307624	tss	-44	Rbfox2	ENSMUST00000171751	412	5.94845
15	12204528	12205387	tss	-41	Mtmr12	ENSMUST00000038172	411	5.93401
16	10544907	10545998	tss	-45	Clec16a	ENSMUST00000066345	410	5.91957
16	18343481	18344509	tss	-18	Tango2	ENSMUST00000115628	410	5.91957
4	135963428	135964100	tss	-66	Gale	ENSMUST00000102541	410	5.91957
8	70897015	70898008	tss	-16	Rpl18a	ENSMUST00000054220	410	5.91957
9	106891710	106892586	tss	-46	Manf	ENSMUST00000159283	410	5.91957
15	77928466	77929616	tss	-163	Txn2	ENSMUST00000005487	409	5.90514
2	129198265	129199103	tss	-73	Slc20a1	ENSMUST00000028880	409	5.90514
4	3938511	3939170	tss	-5	Chchd7	ENSMUST00000108386	409	5.90514
8	84662099	84663758	tss	18	Ier2	ENSMUST00000060427	408	5.8907
8	111258348	111259744	tss	-10	Glg1	ENSMUST00000169020	408	5.8907
9	66592828	66593623	tss	44	Usp3	ENSMUST00000127569	408	5.8907
13	100730652	100731277	tss	-45	Cdk7	ENSMUST00000091299	407	5.87626
14	101640091	101640984	tss	-99	Commd6	ENSMUST00000168587	407	5.87626
15	78982619	78984276	tss	-231	Triobp	ENSMUST00000109687	407	5.87626
11	103115206	103116822	tss	-224	Hexim1	ENSMUST00000053063	406	5.86182
17	35841039	35841935	tss	48	Mdc1	ENSMUST00000082337	406	5.86182
2	164070516	164071491	tss	32	Tomm34	ENSMUST00000109384	406	5.86182
8	125569067	125570568	intergenic	-77292	Sipa1l2	ENSMUST00000108775	406	5.86182
16	18248104	18249148	tss	-17	Ranbp1	ENSMUST00000115645	405	5.84738
5	139149278	139150306	tss	-65	Prkar1b	ENSMUST00000155833	405	5.84738
1	86358939	86360045	tss	-38	Ncl	ENSMUST00000027438	404	5.83295
13	23761028	23761823	tss	-172	Hist1h4a	ENSMUST00000102964	404	5.83295
16	3884263	3885405	tss	-27	Zfp597	ENSMUST00000119599	404	5.83295
11	20542335	20543459	tss	-312	Sertad2	ENSMUST00000145328	403	5.81851
15	85811320	85812021	tss	-8	Cdpf1	ENSMUST00000154814	403	5.81851
16	20715652	20717341	tss	-54	Clcn2	ENSMUST00000153075	403	5.81851
3	97767563	97768647	tss	-42	Pde4dip	ENSMUST00000045243	403	5.81851
4	129335080	129336175	tss	-68	Rbbp4	ENSMUST00000102598	403	5.81851
8	54529226	54530586	tss	-104	Spcs3	ENSMUST00000067476	403	5.81851
1	132007281	132008626	tss	-34	Elk4	ENSMUST00000086556	402	5.80407
1	161876489	161877524	tss	-319	Suco	ENSMUST00000048377	402	5.80407
7	127776402	127777454	tss	-81	Setd1a	ENSMUST00000144406	402	5.80407
8	111876054	111877352	tss	-120	Tmem170	ENSMUST00000034431	402	5.80407
5	139791154	139791800	tss	-50	Mafk	ENSMUST00000018287	401	5.78963
8	69716215	69717624	intergenic	-6276	Zfp869	ENSMUST00000080987	401	5.78963
9	65195799	65197323	tss	-238	Gm25313	ENSMUST00000101817	401	5.78963
1	74587735	74588516	tss	-3	Zfp142	ENSMUST00000136865	400	5.77519
16	18288270	18289699	tss	-135	Dgcr8	ENSMUST00000115633	400	5.77519
2	127207993	127208689	tss	12	1810024B03Rik	ENSMUST00000150956	400	5.77519
5	124111667	124112623	tss	319	Gm16001	ENSMUST00000143062	400	5.77519
8	23237306	23238024	tss	-63	Gins4	ENSMUST00000033950	400	5.77519
19	6921579	6922651	tss	-217	Esrra	ENSMUST00000173308	399	5.76076
8	13287196	13288443	tss	-578	Tmco3	ENSMUST00000045229	399	5.76076
14	79480757	79482293	tss	-173	Elf1	ENSMUST00000040131	398	5.74632
8	69974054	69974718	tss	-74	Gatad2a	ENSMUST00000116463	398	5.74632
8	84978389	84979125	tss	-5	Junb	ENSMUST00000064922	398	5.74632
1	191396872	191397893	tss	-456	Ppp2r5a	ENSMUST00000067976	397	5.73188
15	89122642	89123406	tss	-100	Tubgcp6	ENSMUST00000109353	397	5.73188
17	56078774	56079867	tss	-134	Hdgfrp2	ENSMUST00000002911	397	5.73188
17	83350511	83351165	tss	-91	Eml4	ENSMUST00000049503	397	5.73188
3	95658282	95659330	tss	-22	Mcl1	ENSMUST00000037947	397	5.73188
15	27629997	27631397	tss	-17	Fam105b	ENSMUST00000059662	396	5.71744
17	32320295	32321812	tss	-105	Akap8	ENSMUST00000002699	396	5.71744
17	56830710	56831590	tss	-246	Rfx2	ENSMUST00000086801	396	5.71744
9	56418049	56419257	tss	-232	Hmg20a	ENSMUST00000034879	395	5.703
16	18065766	18067530	tss	-10	Dgcr6	ENSMUST00000066027	394	5.68857
10	81350256	81351087	tss	-126	Hmg20b	ENSMUST00000105323	393	5.67413
14	64949521	64950763	tss	-81	Ints9	ENSMUST00000043914	393	5.67413
15	76817421	76818654	tss	-70	Arhgap39	ENSMUST00000077821	393	5.67413
17	24168914	24170247	tss	-18	Atp6v0c	ENSMUST00000024932	393	5.67413
8	122442815	122443881	tss	-101	Mvd	ENSMUST00000006692	393	5.67413
14	33446801	33447680	tss	-115	Mapk8	ENSMUST00000130539	392	5.65969
17	74527613	74528917	tss	-156	Birc6	ENSMUST00000024879	392	5.65969
3	116807845	116808853	tss	-102	Agl	ENSMUST00000040603	392	5.65969
4	45012090	45012967	tss	-110	Zbtb5	ENSMUST00000180217	392	5.65969
5	76950936	76951957	tss	-51	Ppat	ENSMUST00000140076	392	5.65969
14	65343257	65344371	intergenic	-14826	Zfp395	ENSMUST00000066994	391	5.64525
15	102073424	102074529	tss	-53	Eif4b	ENSMUST00000169681	391	5.64525
8	25016516	25017611	tss	-45	Tm2d2	ENSMUST00000033961	391	5.64525
9	75409627	75410375	tss	-44	Mapk6	ENSMUST00000049355	391	5.64525
17	33955430	33956659	tss	12	Rps18	ENSMUST00000008812	389	5.61638
4	40947833	40948746	tss	-59	Chmp5	ENSMUST00000030128	389	5.61638
8	85299054	85300370	tss	8	Vps35	ENSMUST00000034131	389	5.61638
1	92179982	92181210	intergenic	-32155	Hdac4	ENSMUST00000008995	388	5.60194
1	136414879	136415805	tss	1	Ddx59	ENSMUST00000129218	388	5.60194
10	23787031	23787705	tss	-144	Rps12	ENSMUST00000073926	388	5.60194
11	103966234	103967152	tss	-83	Arf2	ENSMUST00000057921	388	5.60194
2	167631525	167632642	tss	3	Ube2v1	ENSMUST00000109207	387	5.5875
15	85036658	85037391	tss	-82	Fam118a	ENSMUST00000023069	386	5.57306
16	17758978	17760570	tss	-3	Klhl22	ENSMUST00000117192	386	5.57306
3	87885305	87886071	tss	-69	Prcc	ENSMUST00000005015	386	5.57306
5	151368310	151369135	tss	-74	1700028E10Rik	ENSMUST00000181114	386	5.57306
8	104641447	104642393	tss	-39	1700082M22Rik	ENSMUST00000171130	386	5.57306
9	56950627	56951209	tss	-18	Snupn	ENSMUST00000068856	386	5.57306
13	17694500	17695532	tss	-170	5033411D12Rik	ENSMUST00000068545	385	5.55862
17	24454528	24455689	tss	-28	E4f1	ENSMUST00000056032	385	5.55862
17	57031225	57032494	tss	-187	Khsrp	ENSMUST00000007814	385	5.55862
9	8041986	8043417	tss	-57	9230110C19Rik	ENSMUST00000065291	385	5.55862
10	80433298	80434437	tss	-466	Tcf3	ENSMUST00000105345	384	5.54419
15	82243970	82244966	tss	-5	Cenpm	ENSMUST00000089157	384	5.54419
16	18810959	18812646	tss	9	Ufd1l	ENSMUST00000168822	384	5.54419
3	107332853	107334232	tss	-238	Rbm15	ENSMUST00000061772	384	5.54419
5	135688567	135689453	tss	-39	Por	ENSMUST00000122113	384	5.54419
8	90907618	90908976	tss	-25	Gm6658	ENSMUST00000098517	384	5.54419
17	23673266	23674112	tss	4	Thoc6	ENSMUST00000095579	383	5.52975
19	5844730	5846255	tss	-61	Neat1	ENSMUST00000173672	383	5.52975
2	131159702	131160507	tss	-21	1700037H04Rik	ENSMUST00000028800	383	5.52975
4	108833379	108834778	tss	-8	Txndc12	ENSMUST00000030296	383	5.52975
5	115158045	115159072	tss	-101	Mlec	ENSMUST00000112121	383	5.52975
9	120933084	120933667	tss	18	Ctnnb1	ENSMUST00000007130	383	5.52975
19	41980439	41981928	tss	-60	Mms19	ENSMUST00000171561	382	5.51531
14	63177517	63178353	tss	-107	Fdft1	ENSMUST00000054963	381	5.50087
15	76476881	76478521	tss	-24	Bop1	ENSMUST00000023217	381	5.50087
14	57890002	57890803	tss	-148	Zdhhc20	ENSMUST00000089473	380	5.48643
15	96709305	96710287	intergenic	-10083	Slc38a2	ENSMUST00000023099	380	5.48643
17	47629106	47630145	intron	-1106	Usp49	ENSMUST00000024779	380	5.48643
8	104340265	104341725	tss	124	Cmtm3	ENSMUST00000034343	380	5.48643
17	56626286	56627554	tss	6	Lonp1	ENSMUST00000047226	379	5.472
19	29100546	29101972	tss	-137	Rcl1	ENSMUST00000064393	379	5.472
3	90612582	90613502	tss	297	S100a6	ENSMUST00000001051	379	5.472
5	34573219	34574350	tss	-37	Add1	ENSMUST00000147574	379	5.472
5	92434926	92435568	tss	-32	Nup54	ENSMUST00000135112	379	5.472
8	94837953	94839264	tss	-13	Ciapin1	ENSMUST00000162538	379	5.472
8	123982635	123983492	tss	217	Abcb10	ENSMUST00000075578	379	5.472
9	44305421	44306112	tss	-124	Hinfp	ENSMUST00000034629	379	5.472
9	123529290	123530060	tss	-167	Sacm1l	ENSMUST00000026270	379	5.472
16	11007423	11009370	tss	-514	Gm4262	ENSMUST00000180624	378	5.45756
16	11175440	11176981	tss	40	Zc3h7a	ENSMUST00000140755	378	5.45756
16	91728549	91729620	tss	-69	Itsn1	ENSMUST00000114001	378	5.45756
8	4165790	4166992	tss	-105	Evi5l	ENSMUST00000176149	378	5.45756
3	36000211	36000972	tss	-23	Mccc1	ENSMUST00000029259	377	5.44312
3	90253782	90254770	tss	-3	Crtc2	ENSMUST00000029545	377	5.44312
4	134853155	134854307	tss	-671	Tmem57	ENSMUST00000030628	377	5.44312
5	121836595	121837435	tss	-149	Sh2b3	ENSMUST00000086310	377	5.44312
9	122950677	122951401	tss	-32	1110059G10Rik	ENSMUST00000035154	377	5.44312
14	25693799	25694968	tss	-67	Ppif	ENSMUST00000125881	376	5.42868
17	17624359	17625613	tss	-92	Lnpep	ENSMUST00000041047	376	5.42868
17	23726072	23727108	tss	103	Pkmyt1	ENSMUST00000024701	376	5.42868
3	96171816	96172897	tss	19	Sf3b4	ENSMUST00000153977	376	5.42868
14	118937180	118938338	tss	-69	Dnajc3	ENSMUST00000022734	375	5.41424
15	63997674	63998674	tss	-299	Fam49b	ENSMUST00000164532	375	5.41424
16	5013007	5014531	tss	-130	Rogdi	ENSMUST00000090453	375	5.41424
3	155092952	155093704	tss	78	Fpgt	ENSMUST00000066568	375	5.41424
8	71371140	71371956	tss	284	Ocel1	ENSMUST00000110052	375	5.41424
8	84976003	84976920	exon	2066	Junb	ENSMUST00000064922	375	5.41424
10	59221098	59222174	tss	216	Sept10	ENSMUST00000165971	374	5.39981
19	43674540	43675517	tss	-27	Slc25a28	ENSMUST00000046038	374	5.39981
3	51483523	51484515	tss	152	Rab33b	ENSMUST00000054387	374	5.39981
8	107055962	107057336	tss	-80	Nip7	ENSMUST00000034392	374	5.39981
10	81292535	81293361	tss	-151	Pip5k1c	ENSMUST00000163075	373	5.38537
19	4120948	4121886	tss	275	Aip	ENSMUST00000025767	373	5.38537
4	134704080	134704864	tss	-105	Man1c1	ENSMUST00000054096	373	5.38537
5	137785998	137787085	tss	-122	Mepce	ENSMUST00000132726	373	5.38537
9	104001925	104002965	tss	-42	Nphp3	ENSMUST00000149641	373	5.38537
10	80115238	80116039	tss	-35	Stk11	ENSMUST00000003152	372	5.37093
3	87910031	87911295	tss	755	Hdgf	ENSMUST00000160198	372	5.37093
3	96600612	96602531	tss	-75	Lix1l	ENSMUST00000062058	372	5.37093
5	135934329	135935299	tss	-54	Ywhag	ENSMUST00000126639	372	5.37093
6	127453265	127454097	tss	138	Parp11	ENSMUST00000039680	372	5.37093
5	122820773	122821745	tss	-107	Anapc5	ENSMUST00000086216	371	5.35649
5	149636007	149636969	tss	-346	Hsph1	ENSMUST00000132412	371	5.35649
9	48984606	48985599	tss	-191	Usp28	ENSMUST00000047349	371	5.35649
9	57836560	57837461	tss	-171	Arid3b	ENSMUST00000098686	371	5.35649
11	6443976	6444946	tss	-128	H2afv	ENSMUST00000109737	370	5.34205
11	94210806	94211775	tss	-41	Tob1	ENSMUST00000041589	370	5.34205
11	115187112	115187881	tss	-26	Nat9	ENSMUST00000103040	370	5.34205
19	14597900	14598690	tss	-372	Tle4	ENSMUST00000167776	370	5.34205
5	110770330	110771274	tss	55	Gm15559	ENSMUST00000132267	370	5.34205
5	135186522	135187520	tss	-420	Baz1b	ENSMUST00000002825	370	5.34205
8	91801146	91802478	tss	55	Irx3	ENSMUST00000175795	370	5.34205
10	75517076	75518205	tss	29	Gucd1	ENSMUST00000118936	369	5.32762
15	76069021	76070452	tss	-20	Scrib	ENSMUST00000109946	369	5.32762
2	180024305	180025388	tss	-131	Lsm14b	ENSMUST00000055485	369	5.32762
4	134534857	134535701	tss	-13	Mtfr1l	ENSMUST00000131613	369	5.32762
1	86487115	86488104	intergenic	-39078	Ptma	ENSMUST00000045897	368	5.31318
16	16982873	16983602	tss	-16	Mapk1	ENSMUST00000023462	368	5.31318
17	25832226	25833906	tss	377	Stub1	ENSMUST00000044911	368	5.31318
8	119558609	119559483	tss	-91	Mbtps1	ENSMUST00000098362	368	5.31318
9	57560659	57561569	tss	7	Scamp2	ENSMUST00000045791	368	5.31318
14	75844785	75845592	tss	-77	Tpt1	ENSMUST00000142061	367	5.29874
17	46645574	46646874	tss	-12	Mrpl2	ENSMUST00000002844	367	5.29874
19	8818854	8820673	tss	419	Hnrnpul2	ENSMUST00000096753	367	5.29874
8	84969072	84970457	tss	14	Prdx2	ENSMUST00000005292	367	5.29874
17	25727101	25727959	tss	-41	Chtf18	ENSMUST00000048054	366	5.2843
19	32757052	32757823	tss	-23	Pten	ENSMUST00000140014	366	5.2843
19	53943810	53945142	tss	-24	Bbip1	ENSMUST00000135402	366	5.2843
2	165326145	165327160	tss	-44	Elmo2	ENSMUST00000128690	366	5.2843
8	71468675	71469389	tss	-99	Dda1	ENSMUST00000124745	366	5.2843
10	80826041	80827084	tss	-376	Oaz1	ENSMUST00000060987	365	5.26986
15	81663673	81664455	tss	-56	L3mbtl2	ENSMUST00000023029	365	5.26986
3	53463062	53463943	tss	-32	Proser1	ENSMUST00000058577	365	5.26986
6	71440362	71441242	tss	-92	Rmnd5a	ENSMUST00000002292	365	5.26986
8	94703295	94704716	intergenic	-5792	Gm22846	ENSMUST00000157706	365	5.26986
8	122475798	122476520	tss	-19	Ctu2	ENSMUST00000116412	365	5.26986
12	83596919	83597551	tss	-219	Zfyve1	ENSMUST00000048319	364	5.25543
16	10834523	10835750	tss	271	Rmi2	ENSMUST00000181721	364	5.25543
3	121967448	121968158	tss	-60	Arhgap29	ENSMUST00000137089	364	5.25543
5	140829724	140830977	tss	-338	Gna12	ENSMUST00000000153	364	5.25543
6	37870160	37871123	tss	-163	Trim24	ENSMUST00000031859	364	5.25543
8	72570526	72571456	tss	1	Smim7	ENSMUST00000167290	364	5.25543
8	109565442	109566261	tss	-81	Txnl4b	ENSMUST00000034159	364	5.25543
8	111643058	111644334	tss	80	Zfp1	ENSMUST00000077791	364	5.25543
16	4880320	4881330	tss	-236	Ubald1	ENSMUST00000037843	363	5.24099
8	94097955	94099115	tss	88	Bbs2	ENSMUST00000034206	363	5.24099
16	20717421	20718591	tss	-32	Clcn2	ENSMUST00000131522	362	5.22655
17	35046221	35047254	tss	-81	Msh5	ENSMUST00000174556	362	5.22655
4	129461093	129461819	tss	-17	Bsdc1	ENSMUST00000048162	362	5.22655
5	28070732	28071584	tss	-105	Gm26608	ENSMUST00000180740	362	5.22655
8	70765819	70767015	tss	-28	Ifi30	ENSMUST00000034299	362	5.22655
17	24469801	24470838	tss	-171	Pgp	ENSMUST00000053024	361	5.21211
17	24849513	24850720	tss	-28	Hagh	ENSMUST00000118788	361	5.21211
17	80206462	80207698	tss	-39	Srsf7	ENSMUST00000063417	361	5.21211
8	40511118	40512062	tss	-14	Cnot7	ENSMUST00000034012	361	5.21211
15	58076012	58077001	tss	-11	Zhx1	ENSMUST00000110168	360	5.19767
15	68362999	68363933	tss	-189	Gm20732	ENSMUST00000175699	360	5.19767
3	106721351	106722384	tss	19	Lrif1	ENSMUST00000098750	360	5.19767
4	129188917	129190204	tss	-13	S100pbp	ENSMUST00000106059	360	5.19767
4	141060191	141061102	tss	-247	Crocc	ENSMUST00000097816	360	5.19767
6	115676306	115677062	tss	-42	Raf1	ENSMUST00000127503	360	5.19767
8	47673129	47674242	tss	-79	Ing2	ENSMUST00000146625	360	5.19767
8	70042265	70043321	tss	-20	Mau2	ENSMUST00000050561	360	5.19767
8	105700433	105702016	tss	477	Acd	ENSMUST00000042608	360	5.19767
15	79327641	79328687	tss	3	Pla2g6	ENSMUST00000172403	359	5.18324
16	18497910	18499387	tss	6	Gnb1l	ENSMUST00000139625	359	5.18324
4	149517536	149518431	tss	-136	Ctnnbip1	ENSMUST00000030839	359	5.18324
7	25237672	25238346	tss	20	Gsk3a	ENSMUST00000071739	359	5.18324
13	111489703	111490816	tss	-13	Gpbp1	ENSMUST00000047627	358	5.1688
19	5087797	5089051	tss	40	Yif1a	ENSMUST00000025811	358	5.1688
2	126706704	126707562	tss	-11	Usp8	ENSMUST00000138859	358	5.1688
7	44246209	44247006	tss	-119	2410002F23Rik	ENSMUST00000055858	358	5.1688
8	70130965	70132072	tss	-44	Nr2c2ap	ENSMUST00000095273	358	5.1688
8	106149977	106150753	tss	-110	Pla2g15	ENSMUST00000034377	358	5.1688
10	80159576	80160492	intergenic	-5954	Cirbp	ENSMUST00000154726	357	5.15436
4	116556863	116557997	tss	-27	Gpbp1l1	ENSMUST00000030460	357	5.15436
8	4238143	4239680	tss	-9	Map2k7	ENSMUST00000003027	357	5.15436
8	110919333	110920455	tss	-234	St3gal2	ENSMUST00000034197	357	5.15436
11	75348103	75348763	tss	-43	Smyd4	ENSMUST00000044530	356	5.13992
3	131564026	131565237	tss	-128	Papss1	ENSMUST00000029666	356	5.13992
8	120113390	120114295	tss	-134	6430548M08Rik	ENSMUST00000034281	356	5.13992
8	124021164	124021738	tss	-65	Urb2	ENSMUST00000173168	356	5.13992
9	7184132	7185816	tss	-16	Dcun1d5	ENSMUST00000034499	356	5.13992
11	120672773	120673630	tss	-1	Aspscr1	ENSMUST00000026135	355	5.12548
15	76538179	76539101	tss	-55	Slc52a2	ENSMUST00000023220	355	5.12548
16	16146342	16147237	tss	-94	Spidr	ENSMUST00000040248	355	5.12548
5	129941212	129942106	tss	-338	Vkorc1l1	ENSMUST00000051758	355	5.12548
8	11634926	11636159	tss	-86	Ankrd10	ENSMUST00000169782	355	5.12548
8	107435753	107437129	tss	-422	Wwp2	ENSMUST00000166615	355	5.12548
9	59486145	59487153	tss	-96	Arih1	ENSMUST00000026264	355	5.12548
11	61174397	61175683	tss	-314	Usp22	ENSMUST00000041683	354	5.11105
16	11065943	11066882	tss	-15	Snn	ENSMUST00000089011	353	5.09661
17	20944860	20946110	tss	-36	Ppp2r1a	ENSMUST00000007708	353	5.09661
3	41082664	41083706	tss	-71	Pgrmc2	ENSMUST00000058578	353	5.09661
8	105224420	105225544	tss	-5	D230025D16Rik	ENSMUST00000034361	353	5.09661
8	126735014	126736609	intergenic	-141263	Irf2bp2	ENSMUST00000054960	353	5.09661
1	75520993	75521985	tss	64	Stk11ip	ENSMUST00000113553	352	5.08217
10	128805012	128805816	tss	-265	Dnajc14	ENSMUST00000026410	352	5.08217
15	93274970	93276031	tss	-174	Gxylt1	ENSMUST00000049484	352	5.08217
17	29347567	29348213	tss	88	Mtch1	ENSMUST00000095427	352	5.08217
17	45685751	45686724	tss	-17	Mrpl14	ENSMUST00000024734	352	5.08217
19	46305341	46305943	tss	-37	Nfkb2	ENSMUST00000111881	352	5.08217
4	139574116	139574935	tss	-100	Iffo2	ENSMUST00000174078	352	5.08217
6	113326395	113327417	tss	-76	Ogg1	ENSMUST00000032406	352	5.08217
8	33641459	33642639	tss	34	Ubxn8	ENSMUST00000095349	352	5.08217
1	66816437	66817935	tss	516	Kansl1l	ENSMUST00000068168	351	5.06773
10	79854025	79854896	tss	68	Ptbp1	ENSMUST00000172282	351	5.06773
14	54517169	54518070	tss	-61	Prmt5	ENSMUST00000023873	351	5.06773
17	56303032	56304592	tss	-165	Uhrf1	ENSMUST00000113035	351	5.06773
19	42518475	42519045	tss	-6	R3hcc1l	ENSMUST00000160107	351	5.06773
3	146449898	146450826	tss	9	Ctbs	ENSMUST00000061937	351	5.06773
8	105965560	105966484	tss	-91	Slc12a4	ENSMUST00000034370	351	5.06773
X	18162021	18163030	tss	-126	Kdm6a	ENSMUST00000044484	351	5.06773
11	49243609	49244847	tss	-40	Mgat1	ENSMUST00000167400	350	5.05329
14	55560155	55561055	tss	-2	Dcaf11	ENSMUST00000121622	350	5.05329
16	18088739	18090004	tss	-51	Prodh	ENSMUST00000139861	350	5.05329
4	138304093	138305013	tss	22	Ddost	ENSMUST00000030538	350	5.05329
8	27174233	27174993	tss	-44	Rab11fip1	ENSMUST00000054212	350	5.05329
8	84688635	84690147	tss	3	Trmt1	ENSMUST00000152301	350	5.05329
8	84965527	84966886	tss	-55	Rnaseh2a	ENSMUST00000128972	350	5.05329
11	75461055	75461810	tss	-83	Mir22hg	ENSMUST00000149940	349	5.03886
14	61556428	61557272	tss	-45	Spryd7	ENSMUST00000022497	349	5.03886
2	155517460	155518508	tss	-143	Acss2	ENSMUST00000029135	349	5.03886
3	88552568	88554045	tss	-65	Lamtor2	ENSMUST00000156421	349	5.03886
4	43040045	43040738	tss	-148	Fam214b	ENSMUST00000152846	349	5.03886
11	95858475	95859473	tss	10	4833417C18Rik	ENSMUST00000146868	348	5.02442
17	68003564	68004796	tss	-61	Arhgap28	ENSMUST00000024840	348	5.02442
2	167062474	167063506	tss	-11	1500012F01Rik	ENSMUST00000136378	348	5.02442
7	44848464	44850487	tss	-32	Tbc1d17	ENSMUST00000133846	348	5.02442
11	60352648	60353516	tss	-79	Tom1l2	ENSMUST00000142225	347	5.00998
14	45657899	45658881	tss	-24	Ddhd1	ENSMUST00000051310	347	5.00998
16	13667827	13668391	tss	25	Parn	ENSMUST00000058884	347	5.00998
17	12915819	12916733	tss	25	Mrpl18	ENSMUST00000162928	347	5.00998
19	53528791	53529614	tss	-54	Dusp5	ENSMUST00000038287	347	5.00998
5	20881856	20882816	tss	108	Tmem60	ENSMUST00000115259	347	5.00998
17	26507732	26509060	tss	-55	Dusp1	ENSMUST00000025025	346	4.99554
2	170130558	170131637	tss	-17	Zfp217	ENSMUST00000149088	346	4.99554
3	116661963	116663176	tss	-17	Hiat1	ENSMUST00000150402	346	4.99554
5	65435520	65436253	tss	-34	Ugdh	ENSMUST00000031103	346	4.99554
15	76080261	76081522	tss	-63	Puf60	ENSMUST00000100527	345	4.9811
15	80233400	80234314	tss	-129	Mief1	ENSMUST00000023048	345	4.9811
4	41274887	41275902	tss	-124	Ubap2	ENSMUST00000108068	345	4.9811
8	70775979	70777534	tss	-29	Pik3r2	ENSMUST00000034296	345	4.9811
8	91312980	91314171	tss	-21	Rpgrip1l	ENSMUST00000047783	345	4.9811
8	124230837	124232284	tss	-59	Galnt2	ENSMUST00000034458	345	4.9811
9	57072849	57073977	intron	-1649	Sin3a	ENSMUST00000167715	345	4.9811
15	55089879	55091295	tss	-30	Dscc1	ENSMUST00000023059	344	4.96667
3	108839991	108840802	tss	-68	Stxbp3a	ENSMUST00000138552	344	4.96667
4	35225646	35226398	tss	22	3110043O21Rik	ENSMUST00000084724	344	4.96667
5	122849561	122850376	tss	-45	Rnf34	ENSMUST00000031434	344	4.96667
8	123041848	123042888	intron	-20380	Spg7	ENSMUST00000142541	344	4.96667
13	21179367	21180357	tss	-384	Trim27	ENSMUST00000021761	343	4.95223
15	79689989	79691229	tss	-311	Gtpbp1	ENSMUST00000046463	343	4.95223
17	33915558	33916354	tss	100	Zbtb22	ENSMUST00000174463	343	4.95223
19	5366102	5367180	tss	102	Eif1ad	ENSMUST00000025759	343	4.95223
3	7502681	7503665	tss	-29	Zc2hc1a	ENSMUST00000051064	343	4.95223
5	124327191	124328394	tss	257	Mphosph9	ENSMUST00000147737	343	4.95223
5	139735646	139736740	tss	-21	Micall2	ENSMUST00000044642	343	4.95223
8	126593835	126595240	tss	-209	Irf2bp2	ENSMUST00000054960	343	4.95223
12	36156452	36157328	tss	-91	Ankmy2	ENSMUST00000041640	342	4.93779
13	55444511	55445530	tss	-346	Grk6	ENSMUST00000001115	342	4.93779
15	82345774	82346561	tss	22	Smdt1	ENSMUST00000023086	342	4.93779
15	88819046	88819902	tss	-110	Alg12	ENSMUST00000162183	342	4.93779
15	89355215	89356221	tss	-11	Ncaph2	ENSMUST00000036987	342	4.93779
7	121707248	121707779	tss	-292	Usp31	ENSMUST00000046929	342	4.93779
9	21367243	21368454	tss	-300	Ilf3	ENSMUST00000067646	342	4.93779
9	59750286	59751559	tss	-108	Myo9a	ENSMUST00000128341	342	4.93779
X	102156772	102157431	tss	-64	Ercc6l	ENSMUST00000056904	342	4.93779
1	93478072	93479242	tss	-5	Sept2	ENSMUST00000152778	341	4.92335
1	169968948	169969721	tss	-71	3110045C21Rik	ENSMUST00000180638	341	4.92335
11	20332491	20333536	tss	-52	Slc1a4	ENSMUST00000109594	341	4.92335
11	70020618	70021848	intron	-2314	Dlg4	ENSMUST00000124568	341	4.92335
15	38298754	38299827	intron	1347	Klf10	ENSMUST00000074043	341	4.92335
2	33130488	33131841	tss	-183	Garnl3	ENSMUST00000124000	341	4.92335
3	98013180	98014122	tss	30	Notch2	ENSMUST00000079812	341	4.92335
15	81584758	81585684	tss	-957	Gm23880	ENSMUST00000116877	340	4.90891
16	4683455	4684343	tss	-27	Dnaja3	ENSMUST00000060067	340	4.90891
2	173021636	173022326	tss	-30	Rbm38	ENSMUST00000173878	340	4.90891
3	65974267	65975149	intergenic	-16585	Ccnl1	ENSMUST00000029416	340	4.90891
5	135962136	135963309	tss	-276	Srcrb4d	ENSMUST00000054895	340	4.90891
1	175691849	175693240	tss	-134	Opn3	ENSMUST00000027809	339	4.89448
13	98262802	98263362	tss	-74	Utp15	ENSMUST00000040972	339	4.89448
15	7128806	7130450	tss	-382	Lifr	ENSMUST00000067190	339	4.89448
15	76327051	76327911	tss	21	Exosc4	ENSMUST00000059045	339	4.89448
16	3743468	3744321	tss	-42	Zfp263	ENSMUST00000023176	339	4.89448
17	35240978	35242479	tss	17	Ddx39b	ENSMUST00000174164	339	4.89448
2	164785479	164786454	tss	-82	Snx21	ENSMUST00000056181	339	4.89448
5	30232149	30232875	tss	-70	Ept1	ENSMUST00000145167	339	4.89448
6	145210632	145211407	tss	-58	Casc1	ENSMUST00000060797	339	4.89448
8	121578231	121579596	tss	-447	Fbxo31	ENSMUST00000059018	339	4.89448
11	70646573	70647701	tss	34	Slc25a11	ENSMUST00000157076	338	4.88004
14	52244195	52245157	intergenic	-6767	Chd8	ENSMUST00000149975	338	4.88004
15	37960566	37961540	tss	-4	Rrm2b	ENSMUST00000022901	338	4.88004
17	46889379	46890878	tss	-31	Tbcc	ENSMUST00000040434	338	4.88004
6	82652172	82653203	tss	10	Pole4	ENSMUST00000095786	338	4.88004
8	125253155	125254893	intron	-26861	Gm16237	ENSMUST00000156666	338	4.88004
11	93885552	93886362	tss	-105	Mbtd1	ENSMUST00000140880	337	4.8656
15	81399184	81400368	tss	-1	St13	ENSMUST00000163382	337	4.8656
17	32388687	32390116	tss	-145	Wiz	ENSMUST00000087699	337	4.8656
17	47501673	47502597	tss	80	Taf8	ENSMUST00000067103	337	4.8656
19	44293522	44294562	tss	270	Scd2	ENSMUST00000026221	337	4.8656
3	69004189	69005456	tss	97	Smc4	ENSMUST00000042901	337	4.8656
7	44985975	44987055	tss	-4	Prmt1	ENSMUST00000107843	337	4.8656
11	70969598	70970771	tss	19	Nup88	ENSMUST00000108530	336	4.85116
18	46741233	46741997	tss	-98	Atg12	ENSMUST00000035648	336	4.85116
8	120667517	120668468	tss	-1	Cox4i1	ENSMUST00000180856	336	4.85116
8	126970574	126971376	tss	-6	Rbm34	ENSMUST00000045994	336	4.85116
11	6291081	6292366	tss	131	Ogdh	ENSMUST00000093350	335	4.83672
13	119689826	119690733	tss	-258	Hmgcs1	ENSMUST00000179869	335	4.83672
19	46499493	46500336	upstream	-1649	Trim8	ENSMUST00000026008	335	4.83672
2	128966766	128967969	tss	-3	Zc3h6	ENSMUST00000110320	335	4.83672
4	148038200	148039343	tss	-98	Mthfr	ENSMUST00000097788	335	4.83672
7	19715207	19716158	tss	-316	Tomm40	ENSMUST00000093552	335	4.83672
8	105635883	105637056	tss	-199	Ctcf	ENSMUST00000132679	335	4.83672
11	97883465	97884693	tss	-54	Fbxo47	ENSMUST00000093939	334	4.82229
18	36559732	36560731	tss	-243	Ankhd1	ENSMUST00000006205	334	4.82229
19	8756530	8757391	tss	-15	Nxf1	ENSMUST00000184970	334	4.82229
3	144570010	144571003	tss	-1	Sep15	ENSMUST00000144859	334	4.82229
5	137532934	137533914	tss	1	Gnb2	ENSMUST00000111020	334	4.82229
8	66486256	66486877	tss	-32	Tma16	ENSMUST00000145787	334	4.82229
9	104062926	104063820	tss	6	Acad11	ENSMUST00000120854	334	4.82229
11	102086941	102088080	tss	772	Mpp2	ENSMUST00000132687	333	4.80785
14	14345502	14347078	tss	-186	Il3ra	ENSMUST00000090591	333	4.80785
14	99045905	99046685	tss	-67	Bora	ENSMUST00000022656	333	4.80785
15	100551399	100552419	tss	-68	Tfcp2	ENSMUST00000009877	333	4.80785
16	4586144	4587286	intergenic	-7916	Glis2	ENSMUST00000014447	333	4.80785
3	30995191	30996045	tss	-259	Prkci	ENSMUST00000108249	333	4.80785
3	153943915	153944959	tss	-8	Acadm	ENSMUST00000150070	333	4.80785
8	23256852	23257479	tss	-80	Golga7	ENSMUST00000051094	333	4.80785
17	28232244	28233026	tss	-83	Ppard	ENSMUST00000002320	332	4.79341
19	6084749	6085375	tss	-4	Cdca5	ENSMUST00000025704	332	4.79341
3	54734547	54735778	tss	-24	Alg5	ENSMUST00000044567	332	4.79341
8	70438993	70440026	tss	-207	Crtc1	ENSMUST00000142769	332	4.79341
8	105860072	105861097	tss	-101	Nutf2	ENSMUST00000008594	332	4.79341
11	75630426	75631264	tss	-279	Inpp5k	ENSMUST00000006286	331	4.77897
15	76715049	76715949	exon	3001	Lrrc24	ENSMUST00000146855	331	4.77897
16	17508497	17509578	tss	-96	Lztr1	ENSMUST00000023444	331	4.77897
5	31192695	31193448	tss	-7	Eif2b4	ENSMUST00000166769	331	4.77897
14	52257388	52258173	intergenic	11301	Rab2b	ENSMUST00000174585	330	4.76453
19	7039796	7040694	tss	-109	Stip1	ENSMUST00000025918	330	4.76453
4	126103555	126104165	tss	-24	Stk40	ENSMUST00000116286	330	4.76453
5	143817204	143818006	tss	6	Eif2ak1	ENSMUST00000100487	330	4.76453
8	106209958	106211485	tss	29	Prmt7	ENSMUST00000071592	330	4.76453
8	124862526	124863875	tss	0	2810004N23Rik	ENSMUST00000034465	330	4.76453
15	36282429	36283469	tss	-93	Rnf19a	ENSMUST00000022890	329	4.7501
15	76710188	76710910	tss	-3	Lrrc14	ENSMUST00000136840	329	4.7501
17	46680481	46681551	tss	92	Klhdc3	ENSMUST00000071841	329	4.7501
19	6235683	6236631	tss	-410	Ppp2r5b	ENSMUST00000025695	329	4.7501
19	27429625	27430346	tss	-62	D19Bwg1357e	ENSMUST00000076219	329	4.7501
3	89429988	89431045	tss	57	Pygo2	ENSMUST00000060061	329	4.7501
6	72958000	72958776	tss	39	Tmsb10	ENSMUST00000114050	329	4.7501
6	87850762	87851564	tss	-19	Cnbp	ENSMUST00000113619	329	4.7501
6	89643726	89645023	tss	-65	Txnrd3	ENSMUST00000000828	329	4.7501
8	85026347	85027229	tss	32	2310036O22Rik	ENSMUST00000047281	329	4.7501
9	14275796	14276818	tss	-164	Sesn3	ENSMUST00000034507	329	4.7501
3	40949226	40950061	upstream	-960	Larp1b	ENSMUST00000048490	328	4.73566
6	122810597	122811643	intergenic	-8999	Foxj2	ENSMUST00000003238	328	4.73566
7	45016019	45016647	tss	-48	Scaf1	ENSMUST00000085383	328	4.73566
8	18594694	18595848	tss	-2	Mcph1	ENSMUST00000039412	328	4.73566
11	21370313	21371597	tss	-198	Ugp2	ENSMUST00000060895	327	4.72122
11	121204017	121204973	tss	-41	Hexdc	ENSMUST00000038831	327	4.72122
13	54589787	54590732	tss	263	Higd2a	ENSMUST00000026986	327	4.72122
13	55599754	55600284	tss	-40	B4galt7	ENSMUST00000064701	327	4.72122
2	150909295	150910040	tss	202	Gins1	ENSMUST00000140950	327	4.72122
5	138160748	138161337	tss	-23	Cops6	ENSMUST00000019638	327	4.72122
6	30401466	30402063	tss	-77	Klhdc10	ENSMUST00000068240	327	4.72122
7	30534706	30535591	upstream	-958	Arhgap33	ENSMUST00000044338	327	4.72122
8	84979355	84981444	upstream	-1384	Junb	ENSMUST00000064922	327	4.72122
8	107588010	107588756	tss	-9	Psmd7	ENSMUST00000044106	327	4.72122
11	115708432	115709191	tss	-139	Grb2	ENSMUST00000021090	326	4.70678
16	4938863	4940028	tss	-44	Nudt16l1	ENSMUST00000050881	326	4.70678
16	8671411	8672425	tss	-39	Carhsp1	ENSMUST00000008537	326	4.70678
16	17405643	17406767	tss	-46	Pi4ka	ENSMUST00000154364	326	4.70678
16	18628304	18630257	tss	-91	Sept5	ENSMUST00000096987	326	4.70678
17	13007311	13008654	tss	0	Sod2	ENSMUST00000007012	326	4.70678
17	46327704	46328724	tss	-1	Abcc10	ENSMUST00000167360	326	4.70678
19	3911936	3913240	tss	-181	Ndufs8	ENSMUST00000075092	326	4.70678
2	166905624	166906672	tss	13	Cse1l	ENSMUST00000169290	326	4.70678
3	36552293	36552864	tss	-1	Exosc9	ENSMUST00000138636	326	4.70678
3	90292704	90293625	intergenic	14993	Dennd4b	ENSMUST00000141139	326	4.70678
3	105687192	105688036	tss	-63	Ddx20	ENSMUST00000132008	326	4.70678
9	66126294	66126922	tss	-7	Snx1	ENSMUST00000137542	326	4.70678
1	182282154	182283085	tss	-40	Degs1	ENSMUST00000132551	325	4.69234
14	54253619	54254451	tss	-82	Dad1	ENSMUST00000128231	325	4.69234
15	76575917	76576692	tss	-15	Adck5	ENSMUST00000162503	325	4.69234
15	94589527	94590182	tss	2	Twf1	ENSMUST00000023087	325	4.69234
16	4077291	4078162	tss	-18	Trap1	ENSMUST00000138594	325	4.69234
17	56036234	56036998	tss	-51	Sh3gl1	ENSMUST00000003268	325	4.69234
3	104220050	104221104	tss	-107	Magi3	ENSMUST00000064371	325	4.69234
5	27791222	27792052	tss	-356	Paxip1	ENSMUST00000002291	325	4.69234
8	84990281	84991213	tss	-37	Hook2	ENSMUST00000064495	325	4.69234
9	21509676	21510884	tss	-349	Tmed1	ENSMUST00000034698	325	4.69234
9	36767335	36768462	tss	-104	Gm26787	ENSMUST00000180474	325	4.69234
9	64022609	64023469	upstream	-938	Smad6	ENSMUST00000041029	325	4.69234
11	69094675	69095370	tss	-310	Per1	ENSMUST00000101004	324	4.67791
13	24800401	24801427	tss	-649	BC005537	ENSMUST00000019276	324	4.67791
13	35905764	35906581	tss	234	Rpp40	ENSMUST00000174852	324	4.67791
14	121878139	121878802	tss	-28	Ubac2	ENSMUST00000039803	324	4.67791
16	93711353	93712182	tss	-68	Dopey2	ENSMUST00000045004	324	4.67791
16	93883501	93884207	tss	-22	Chaf1b	ENSMUST00000023666	324	4.67791
17	34118747	34119848	tss	955	Brd2	ENSMUST00000154232	324	4.67791
2	132262758	132263670	tss	-53	Cds2	ENSMUST00000103181	324	4.67791
5	115300739	115301458	tss	-31	Dynll1	ENSMUST00000009157	324	4.67791
5	145203985	145204728	tss	-90	Zkscan5	ENSMUST00000085671	324	4.67791
8	72722985	72723770	tss	-28	Sin3b	ENSMUST00000004494	324	4.67791
11	59191527	59192411	tss	-116	Guk1	ENSMUST00000170202	323	4.66347
17	35134663	35136019	tss	-309	Bag6	ENSMUST00000025250	323	4.66347
17	45433343	45434284	tss	-27	B230354K17Rik	ENSMUST00000181149	323	4.66347
8	57487606	57488253	tss	-45	Sap30	ENSMUST00000034022	323	4.66347
8	73353143	73354132	tss	-71	Large	ENSMUST00000119826	323	4.66347
8	123331818	123333299	tss	-54	Spire2	ENSMUST00000010298	323	4.66347
1	75478975	75479755	tss	2	Chpf	ENSMUST00000094818	322	4.64903
4	124708542	124709384	exon	-5607	Sf3a3	ENSMUST00000030734	322	4.64903
5	118244628	118245565	tss	35	Rnft2	ENSMUST00000121369	322	4.64903
7	4136666	4137571	tss	12	D030047H15Rik	ENSMUST00000148318	322	4.64903
11	106272535	106273427	tss	-41	Smarcd2	ENSMUST00000021052	321	4.63459
14	31335990	31337184	tss	-48	Capn7	ENSMUST00000022451	321	4.63459
14	67008202	67009315	tss	332	Bnip3l	ENSMUST00000111115	321	4.63459
16	11253972	11254974	tss	66	Mir1945	ENSMUST00000157919	321	4.63459
16	21422757	21423992	tss	7	Vps8	ENSMUST00000115397	321	4.63459
17	6827428	6828678	tss	-169	Gm2885	ENSMUST00000181895	321	4.63459
17	78736108	78737046	tss	467	Strn	ENSMUST00000145910	321	4.63459
3	88492368	88493433	tss	332	Lmna	ENSMUST00000036252	321	4.63459
8	47990129	47991409	tss	-4	Wwc2	ENSMUST00000057561	321	4.63459
11	118289855	118290575	tss	-1	Usp36	ENSMUST00000092382	320	4.62015
19	6057463	6058075	tss	-20	Fau	ENSMUST00000043074	320	4.62015
3	57735470	57736307	tss	-61	Rnf13	ENSMUST00000041826	320	4.62015
3	100969194	100970040	tss	-61	Ttf2	ENSMUST00000127357	320	4.62015
7	25267279	25268488	tss	-316	Cic	ENSMUST00000169392	320	4.62015
8	79638629	79640291	tss	-391	Otud4	ENSMUST00000173078	320	4.62015
8	85700393	85701369	tss	68	mmu-mir-8109	ENSMUST00000184375	320	4.62015
8	125733869	125734905	tss	0	Ntpcr	ENSMUST00000065135	320	4.62015
15	99772251	99773117	tss	-20	Cers5	ENSMUST00000023762	319	4.60572
17	47687745	47688426	tss	-8	Tomm6	ENSMUST00000113301	319	4.60572
2	156195980	156197287	tss	42	Phf20	ENSMUST00000037401	319	4.60572
4	107253104	107254118	tss	36	Hspb11	ENSMUST00000152717	319	4.60572
1	55087598	55088516	tss	18	Hspd1	ENSMUST00000027123	318	4.59128
11	120378446	120379105	tss	-30	2310003H01Rik	ENSMUST00000026448	318	4.59128
15	66969365	66970390	tss	-47	Ndrg1	ENSMUST00000164070	318	4.59128
16	4789328	4790664	tss	103	Cdip1	ENSMUST00000152667	318	4.59128
16	4963976	4964959	tss	10	Anks3	ENSMUST00000023157	318	4.59128
17	33718446	33719225	tss	-49	March2	ENSMUST00000172934	318	4.59128
5	24423185	24424116	tss	-67	Cdk5	ENSMUST00000030814	318	4.59128
8	84742307	84744299	intron	20043	G430095P16Rik	ENSMUST00000098571	318	4.59128
8	121590077	121590588	tss	28	Map1lc3b	ENSMUST00000034270	318	4.59128
8	123253911	123254655	tss	4	Zfp276	ENSMUST00000001092	318	4.59128
1	125560198	125561314	tss	-374	Slc35f5	ENSMUST00000027580	317	4.57684
11	70668531	70669799	tss	349	Spag7	ENSMUST00000137691	317	4.57684
11	106083788	106084725	tss	-189	Map3k3	ENSMUST00000002044	317	4.57684
16	11202609	11203892	tss	-17	Rsl1d1	ENSMUST00000119953	317	4.57684
4	136143428	136144222	tss	-60	Id3	ENSMUST00000151001	317	4.57684
5	34169070	34170013	tss	-175	Poln	ENSMUST00000042954	317	4.57684
11	6528562	6529158	tss	-27	Gm11974	ENSMUST00000147762	316	4.5624
15	76197567	76199107	tss	561	Plec	ENSMUST00000169438	316	4.5624
17	64600312	64600917	tss	-63	Man2a1	ENSMUST00000086723	316	4.5624
2	167502861	167503665	tss	-49	Rnf114	ENSMUST00000127939	316	4.5624
5	45450021	45450880	tss	-181	Qdpr	ENSMUST00000015950	316	4.5624
5	114667415	114667992	intergenic	-9199	Trpv4	ENSMUST00000071968	316	4.5624
9	64253413	64253997	tss	-123	Map2k1	ENSMUST00000005066	316	4.5624
1	36307424	36308167	tss	-108	Arid5a	ENSMUST00000126413	315	4.54796
1	180813374	180814232	tss	-9	H3f3a	ENSMUST00000161308	315	4.54796
11	120823732	120824833	tss	74	Fasn	ENSMUST00000055655	315	4.54796
14	70442834	70443814	tss	5	Mir320	ENSMUST00000083594	315	4.54796
14	99099289	99100115	tss	-113	Dis3	ENSMUST00000042471	315	4.54796
15	96460664	96461712	tss	-260	Scaf11	ENSMUST00000047835	315	4.54796
16	4726071	4726899	tss	19	Hmox2	ENSMUST00000004172	315	4.54796
4	148159778	148160939	tss	-14	Fbxo44	ENSMUST00000129253	315	4.54796
15	79687519	79688357	tss	-124	Josd1	ENSMUST00000023061	314	4.53353
17	34894026	34895273	tss	-32	Zbtb12	ENSMUST00000052778	314	4.53353
3	88620916	88622066	tss	325	Arhgef2	ENSMUST00000177303	314	4.53353
4	133887284	133888540	tss	-35	Rps6ka1	ENSMUST00000105894	314	4.53353
5	139484213	139484901	tss	-13	Zfand2a	ENSMUST00000150992	314	4.53353
8	116978466	116979378	tss	184	1700030J22Rik	ENSMUST00000070577	314	4.53353
1	151754872	151755583	tss	-119	Edem3	ENSMUST00000059498	313	4.51909
10	79984196	79985418	tss	-443	Gm26243	ENSMUST00000179260	313	4.51909
10	80701586	80702450	tss	-294	Mob3a	ENSMUST00000003438	313	4.51909
15	81729693	81730441	tss	-91	Rangap1	ENSMUST00000170134	313	4.51909
2	167537715	167538387	tss	-26	Snai1	ENSMUST00000052631	313	4.51909
5	100416010	100416613	tss	-43	Sec31a	ENSMUST00000094578	313	4.51909
5	137778526	137779056	tss	-68	Ppp1r35	ENSMUST00000126126	313	4.51909
1	37864456	37865519	tss	3	Tsga10	ENSMUST00000155852	312	4.50465
1	165634246	165634942	tss	-76	Mpzl1	ENSMUST00000111435	312	4.50465
10	79766686	79767837	tss	-248	Rnf126	ENSMUST00000047203	312	4.50465
12	59219335	59220225	tss	-47	Fbxo33	ENSMUST00000043204	312	4.50465
3	108653736	108654277	tss	2	Clcc1	ENSMUST00000106609	312	4.50465
4	40142716	40143812	tss	294	Aco1	ENSMUST00000102973	312	4.50465
4	119108376	119109477	tss	-14	Slc2a1	ENSMUST00000030398	312	4.50465
8	84191444	84192966	exon	5455	Gm26887	ENSMUST00000181282	312	4.50465
11	17211300	17212121	tss	-41	Wdr92	ENSMUST00000046955	311	4.49021
11	70014967	70015685	tss	-31	Acadvl	ENSMUST00000137187	311	4.49021
15	36792014	36792933	tss	-148	Ywhaz	ENSMUST00000126184	311	4.49021
15	67176358	67177245	intergenic	-62949	St3gal1	ENSMUST00000092640	311	4.49021
16	20610661	20612110	tss	-4	Ece2	ENSMUST00000120394	311	4.49021
19	6363172	6364217	tss	21	Gm14966	ENSMUST00000129675	311	4.49021
2	164910916	164912080	tss	-32	Zfp335	ENSMUST00000183830	311	4.49021
3	121171335	121172037	tss	-167	Rwdd3	ENSMUST00000164925	311	4.49021
4	56947264	56947778	tss	-54	Tmem245	ENSMUST00000068792	311	4.49021
6	125165205	125166237	tss	67	Gapdh	ENSMUST00000183272	311	4.49021
7	97331904	97332659	tss	-102	Kctd21	ENSMUST00000054107	311	4.49021
8	105936537	105937406	exon	1349	Psmb10	ENSMUST00000034369	311	4.49021
13	55329284	55330626	tss	-196	Mxd3	ENSMUST00000021941	310	4.47577
16	17451295	17452603	tss	-81	Crkl	ENSMUST00000006293	310	4.47577
19	8722933	8723674	tss	14	Slc3a2	ENSMUST00000170157	310	4.47577
5	113908445	113909451	tss	-100	Coro1c	ENSMUST00000004646	310	4.47577
5	139460279	139460924	tss	-125	3110082I17Rik	ENSMUST00000066052	310	4.47577
6	125191324	125191984	tss	-64	Mrpl51	ENSMUST00000136804	310	4.47577
8	70527413	70528474	tss	-5	Fkbp8	ENSMUST00000119353	310	4.47577
9	66834453	66835413	tss	-39	Aph1c	ENSMUST00000169282	310	4.47577
10	81105631	81106808	tss	56	Map2k2	ENSMUST00000048223	309	4.46134
16	17560937	17562632	tss	8	P2rx6	ENSMUST00000171002	309	4.46134
17	24072986	24073739	tss	-16	Kctd5	ENSMUST00000017090	309	4.46134
2	32961231	32961896	tss	-54	Rpl12	ENSMUST00000154340	309	4.46134
2	168080365	168081263	tss	-149	Pard6b	ENSMUST00000052125	309	4.46134
5	25529318	25530323	intergenic	13605	Cct8l1	ENSMUST00000045016	309	4.46134
5	45669421	45670090	tss	-201	Ncapg	ENSMUST00000117396	309	4.46134
8	70609190	70610601	upstream	-1365	Ssbp4	ENSMUST00000049908	309	4.46134
17	28176786	28177838	tss	8	Zfp523	ENSMUST00000073534	308	4.4469
5	33628819	33630095	tss	-131	Gm9903	ENSMUST00000181102	308	4.4469
8	20424659	20425028	tss	-26	2610005L07Rik	ENSMUST00000140111	308	4.4469
9	94537812	94538883	tss	-346	1190002N15Rik	ENSMUST00000113028	308	4.4469
11	106216165	106217221	tss	-29	Ddx42	ENSMUST00000021046	307	4.43246
14	79587080	79587965	tss	-112	Sugt1	ENSMUST00000054908	307	4.43246
17	46202392	46203409	tss	-58	Polh	ENSMUST00000024749	307	4.43246
3	105052596	105053713	tss	92	Cttnbp2nl	ENSMUST00000077548	307	4.43246
8	46686783	46687522	intergenic	52470	Gm16675	ENSMUST00000181167	307	4.43246
8	70905598	70907046	tss	98	Map1s	ENSMUST00000019405	307	4.43246
8	116993094	116993990	tss	-74	Gcsh	ENSMUST00000040484	307	4.43246
11	4096547	4097077	exon	-1374	Mtfp1	ENSMUST00000004868	306	4.41802
11	35769132	35770053	tss	-89	Pank3	ENSMUST00000018990	306	4.41802
11	115412451	115414038	exon	2875	Ict1	ENSMUST00000134386	306	4.41802
17	32350020	32351168	tss	-88	Akap8l	ENSMUST00000050214	306	4.41802
2	155381480	155382441	tss	-18	Trp53inp2	ENSMUST00000043237	306	4.41802
5	137600467	137601345	tss	18	Mospd3	ENSMUST00000126904	306	4.41802
7	19227861	19228974	tss	-12	Opa3	ENSMUST00000063976	306	4.41802
8	34965434	34966085	tss	-30	Tnks	ENSMUST00000033929	306	4.41802
11	55097450	55098254	tss	-171	Gm2a	ENSMUST00000000608	305	4.40358
11	69980076	69980999	tss	1	Elp5	ENSMUST00000142788	305	4.40358
13	49186865	49187882	tss	-95	Ninj1	ENSMUST00000049022	305	4.40358
15	76947943	76949174	tss	-62	1110038F14Rik	ENSMUST00000071792	305	4.40358
15	98533749	98534703	tss	-133	Kansl2	ENSMUST00000023727	305	4.40358
17	66111317	66111934	tss	-44	Wash	ENSMUST00000116556	305	4.40358
4	16163438	16164344	tss	-142	A530072M11Rik	ENSMUST00000151122	305	4.40358
4	155669004	155669759	tss	-189	Mib2	ENSMUST00000103176	305	4.40358
6	86526050	86527302	tss	460	1600020E01Rik	ENSMUST00000180896	305	4.40358
6	148895925	148896560	tss	17	Caprin2	ENSMUST00000111569	305	4.40358
8	71405458	71406177	tss	-37	Ankle1	ENSMUST00000119976	305	4.40358
8	123065023	123066546	tss	-1	Spg7	ENSMUST00000128803	305	4.40358
9	95511671	95512457	tss	90	U2surp	ENSMUST00000078374	305	4.40358
1	181143864	181144636	tss	-75	Nvl	ENSMUST00000027797	304	4.38915
10	76442123	76443188	tss	612	Pcnt	ENSMUST00000001179	304	4.38915
11	78188298	78189623	tss	-42	Rab34	ENSMUST00000108322	304	4.38915
17	46673897	46674668	tss	-113	Rrp36	ENSMUST00000024766	304	4.38915
17	53478456	53479588	tss	-84	Rab5a	ENSMUST00000017975	304	4.38915
17	87265496	87266285	tss	-11	Mcfd2	ENSMUST00000024963	304	4.38915
2	180041625	180042925	tss	-7	Psma7	ENSMUST00000029082	304	4.38915
3	52101754	52103011	intron	2166	Maml3	ENSMUST00000121440	304	4.38915
8	11008621	11009823	tss	-519	Irs2	ENSMUST00000040514	304	4.38915
8	121907262	121908123	tss	-49	Slc7a5	ENSMUST00000045557	304	4.38915
8	122567355	122568247	tss	-81	Cdt1	ENSMUST00000006760	304	4.38915
9	44334308	44335008	tss	-61	H2afx	ENSMUST00000052686	304	4.38915
9	53247731	53248464	tss	-7	Ddx10	ENSMUST00000065630	304	4.38915
1	128102391	128103609	tss	24	R3hdm1	ENSMUST00000036288	303	4.37471
17	62882124	62883302	upstream	-1724	Efna5	ENSMUST00000076840	303	4.37471
3	89411305	89412312	tss	-24	Flad1	ENSMUST00000162701	303	4.37471
3	121722783	121723854	tss	-116	F3	ENSMUST00000029771	303	4.37471
4	143412303	143413098	tss	237	Pramef8	ENSMUST00000059790	303	4.37471
4	149307485	149308118	tss	-106	Kif1b	ENSMUST00000150230	303	4.37471
5	65390956	65391665	tss	-15	Lias	ENSMUST00000031101	303	4.37471
8	72474670	72475759	tss	12	Cherp	ENSMUST00000079510	303	4.37471
9	107554245	107555134	tss	-114	Rassf1	ENSMUST00000010211	303	4.37471
16	15862421	15863674	tss	-14	Mzt2	ENSMUST00000117136	302	4.36027
16	20140710	20141569	tss	65	Yeats2	ENSMUST00000115560	302	4.36027
17	31519671	31520439	tss	-56	Ndufv3	ENSMUST00000046288	302	4.36027
17	33628743	33629672	tss	-40	Zfp414	ENSMUST00000073570	302	4.36027
19	4096721	4097813	tss	31	Cdk2ap2	ENSMUST00000025779	302	4.36027
2	136890857	136891784	tss	3	Mkks	ENSMUST00000028730	302	4.36027
2	142901106	142901921	tss	-67	Kif16b	ENSMUST00000043589	302	4.36027
2	155050546	155051346	exon	3220	a	ENSMUST00000148300	302	4.36027
3	32736503	32737482	tss	15	Ndufb5	ENSMUST00000127477	302	4.36027
3	122984139	122984912	tss	-90	Usp53	ENSMUST00000090379	302	4.36027
3	145648840	145650272	tss	140	Cyr61	ENSMUST00000029846	302	4.36027
4	117251464	117252396	tss	-4	Tmem53	ENSMUST00000125943	302	4.36027
4	121214865	121215418	tss	-54	Rlf	ENSMUST00000056635	302	4.36027
4	127076870	127077636	tss	-363	Zmym6	ENSMUST00000046751	302	4.36027
7	111028455	111029200	tss	-40	Ctr9	ENSMUST00000005749	302	4.36027
5	21700957	21702105	tss	-159	Napepld	ENSMUST00000060899	301	4.34583
6	124662372	124663514	tss	-40	Lpcat3	ENSMUST00000004381	301	4.34583
8	3392736	3393480	tss	-31	Arhgef18	ENSMUST00000131773	301	4.34583
8	84663807	84664535	upstream	-974	Gm26664	ENSMUST00000181140	301	4.34583
11	74648787	74649626	tss	-94	Cluh	ENSMUST00000130398	300	4.33139
15	73090237	73091191	tss	441	Chrac1	ENSMUST00000137698	300	4.33139
6	108064852	108065514	tss	131	Setmar	ENSMUST00000138140	300	4.33139
6	146577206	146578452	tss	-31	Fgfr1op2	ENSMUST00000058245	300	4.33139
1	105990043	105990956	tss	-94	Zcchc2	ENSMUST00000119166	299	4.31696
11	50377442	50378809	tss	-10	Hnrnph1	ENSMUST00000069304	299	4.31696
11	102284357	102285575	tss	0	Tmub2	ENSMUST00000156077	299	4.31696
14	25457370	25458309	exon	-1575	Zmiz1	ENSMUST00000161766	299	4.31696
15	75748069	75748718	tss	-470	Mafa	ENSMUST00000062002	299	4.31696
17	35978562	35980429	tss	54	Gnl1	ENSMUST00000087200	299	4.31696
17	46383172	46383987	tss	-216	Zfp318	ENSMUST00000113481	299	4.31696
17	55958803	55959746	tss	-141	Ccdc94	ENSMUST00000086869	299	4.31696
19	10688268	10689415	tss	-59	Vps37c	ENSMUST00000087951	299	4.31696
4	133813670	133814563	upstream	-2096	Gm12974	ENSMUST00000129875	299	4.31696
5	145166887	145167394	tss	-50	Ptcd1	ENSMUST00000031628	299	4.31696
9	13246786	13247636	tss	-94	Ccdc82	ENSMUST00000110583	299	4.31696
14	18238820	18239752	tss	-6	Nr1d2	ENSMUST00000090543	298	4.30252
14	32084956	32086121	tss	-27	Dph3	ENSMUST00000167796	298	4.30252
16	18234907	18236026	tss	-14	Zdhhc8	ENSMUST00000076957	298	4.30252
17	17373810	17374815	tss	-46	Riok2	ENSMUST00000024620	298	4.30252
2	127586962	127587754	tss	30	Mrps5	ENSMUST00000028852	298	4.30252
3	108256509	108257595	tss	-2	Psma5	ENSMUST00000090569	298	4.30252
8	105900070	105900926	tss	-26	Pskh1	ENSMUST00000049699	298	4.30252
9	107541594	107542410	tss	12	Cyb561d2	ENSMUST00000041459	298	4.30252
11	97781993	97782730	tss	25	Rpl23	ENSMUST00000103146	297	4.28808
16	20097178	20098472	tss	588	Klhl24	ENSMUST00000023509	297	4.28808
3	58413674	58414978	upstream	-1016	Tsc22d2	ENSMUST00000099090	297	4.28808
4	116627212	116628183	tss	-49	Nasp	ENSMUST00000030457	297	4.28808
5	142550775	142551552	tss	-112	Radil	ENSMUST00000063635	297	4.28808
8	45999671	46000291	tss	-126	Ankrd37	ENSMUST00000153674	297	4.28808
9	114639855	114640570	tss	-42	Cnot10	ENSMUST00000070117	297	4.28808
1	91052585	91053807	tss	153	Lrrfip1	ENSMUST00000097650	296	4.27364
11	84179175	84180342	tss	-265	Acaca	ENSMUST00000130012	296	4.27364
16	94526257	94527174	tss	-26	Dscr3	ENSMUST00000023615	296	4.27364
17	57247207	57248198	tss	-92	Gpr108	ENSMUST00000005975	296	4.27364
17	87446730	87447477	tss	-3	Calm2	ENSMUST00000150137	296	4.27364
19	46327900	46329391	tss	239	Fbxl15	ENSMUST00000177667	296	4.27364
2	154435819	154436563	tss	-163	Cbfa2t2	ENSMUST00000109725	296	4.27364
3	88138201	88139193	upstream	-3931	Mef2d	ENSMUST00000001455	296	4.27364
4	136021588	136022053	tss	-59	Tceb3	ENSMUST00000030427	296	4.27364
15	76723494	76724129	tss	-70	C030006K11Rik	ENSMUST00000036247	295	4.2592
16	10992357	10993764	tss	-48	Litaf	ENSMUST00000023143	295	4.2592
16	20672301	20673062	tss	-60	Eif4g1	ENSMUST00000044783	295	4.2592
2	180171164	180172055	tss	-8	Adrm1	ENSMUST00000061437	295	4.2592
12	59011703	59012443	tss	-51	Sec23a	ENSMUST00000134223	294	4.24477
16	4551883	4553504	exon	6728	Tfap4	ENSMUST00000005862	294	4.24477
17	65613263	65614383	tss	-448	Vapa	ENSMUST00000024897	294	4.24477
18	80933867	80934366	tss	-2	Atp9b	ENSMUST00000091790	294	4.24477
6	124711830	124712535	tss	-34	Emg1	ENSMUST00000004379	294	4.24477
8	26118698	26119872	tss	26	Rnf170	ENSMUST00000110579	294	4.24477
12	108275230	108276040	tss	-120	Ccdc85c	ENSMUST00000136175	293	4.23033
12	111813604	111814408	tss	-145	Xrcc3	ENSMUST00000145109	293	4.23033
17	84187572	84188788	tss	26	Zfp36l2	ENSMUST00000060366	293	4.23033
3	41742296	41743169	tss	-47	D3Ertd751e	ENSMUST00000143841	293	4.23033
4	62524677	62525660	tss	100	4933430I17Rik	ENSMUST00000062145	293	4.23033
5	135168096	135169163	tss	520	Bcl7b	ENSMUST00000111188	293	4.23033
8	4324550	4325782	tss	-29	Ccl25	ENSMUST00000155797	293	4.23033
8	25601150	25602597	tss	-119	Whsc1l1	ENSMUST00000136107	293	4.23033
8	111033223	111034504	tss	-310	Aars	ENSMUST00000154546	293	4.23033
1	64737401	64738185	tss	-16	Fzd5	ENSMUST00000116133	292	4.21589
1	171410883	171411541	tss	-30	Usf1	ENSMUST00000001284	292	4.21589
11	87108662	87109615	tss	-147	Ska2	ENSMUST00000020794	292	4.21589
11	116842726	116843787	tss	-10	Mettl23	ENSMUST00000175930	292	4.21589
12	32819818	32820621	tss	-31	Nampt	ENSMUST00000020886	292	4.21589
14	7817678	7818331	tss	-45	Flnb	ENSMUST00000052678	292	4.21589
14	31640729	31641575	tss	23	Hacl1	ENSMUST00000128629	292	4.21589
14	70074487	70075491	upstream	-2568	Egr3	ENSMUST00000035908	292	4.21589
15	85859216	85859983	tss	-154	Gtse1	ENSMUST00000170629	292	4.21589
17	24886157	24887096	tss	-126	Nubp2	ENSMUST00000044252	292	4.21589
2	156862732	156863370	tss	-77	5430405H02Rik	ENSMUST00000176134	292	4.21589
4	156197295	156198262	tss	-151	Agrn	ENSMUST00000180572	292	4.21589
6	85450955	85452217	tss	27	Pradc1	ENSMUST00000139875	292	4.21589
11	69990832	69992022	tss	-89	Gabarap	ENSMUST00000108592	291	4.20145
11	107479145	107480217	tss	-47	Psmd12	ENSMUST00000021063	291	4.20145
19	11965080	11965926	tss	-339	Osbp	ENSMUST00000025590	291	4.20145
4	134000447	134001162	tss	2	Dhdds	ENSMUST00000105887	291	4.20145
6	38551117	38551683	tss	26	Luc7l2	ENSMUST00000163047	291	4.20145
6	72438969	72440158	tss	-61	Mat2a	ENSMUST00000059472	291	4.20145
9	114730920	114731403	tss	-40	Cmtm6	ENSMUST00000035007	291	4.20145
9	121857385	121858296	tss	348	Higd1a	ENSMUST00000060251	291	4.20145
1	163403469	163404234	tss	-320	Gorab	ENSMUST00000045138	290	4.18702
11	69395283	69396339	tss	42	Lsmd1	ENSMUST00000082283	290	4.18702
15	79062546	79063360	tss	-112	Ankrd54	ENSMUST00000128631	290	4.18702
15	81360170	81361356	tss	-112	Slc25a17	ENSMUST00000023040	290	4.18702
15	83349811	83350708	tss	-44	Arfgap3	ENSMUST00000067215	290	4.18702
16	13436855	13438288	intergenic	-12151	Mir193b	ENSMUST00000103784	290	4.18702
17	30004031	30005134	tss	-658	Zfand3	ENSMUST00000057897	290	4.18702
17	46772270	46773292	tss	204	2310039H08Rik	ENSMUST00000071430	290	4.18702
3	89245391	89246806	tss	-24	Trim46	ENSMUST00000041022	290	4.18702
3	103279215	103279949	tss	420	Trim33	ENSMUST00000106860	290	4.18702
3	135422855	135424129	tss	-143	Cisd2	ENSMUST00000120988	290	4.18702
8	33384893	33385996	tss	-54	Wrn	ENSMUST00000033991	290	4.18702
11	78536036	78536797	tss	1	Ift20	ENSMUST00000137120	289	4.17258
11	121451662	121452264	tss	38	Tbcd	ENSMUST00000103013	289	4.17258
14	31001171	31002207	tss	70	Glt8d1	ENSMUST00000022476	289	4.17258
19	47731029	47732033	tss	-58	Sfr1	ENSMUST00000099353	289	4.17258
5	142958951	142960591	tss	38	Fscn1	ENSMUST00000031565	289	4.17258
6	113377264	113378310	tss	3	Arpc4	ENSMUST00000102708	289	4.17258
6	136803431	136804713	tss	-47	Hist4h4	ENSMUST00000179285	289	4.17258
10	81037049	81037681	tss	18	Slc39a3	ENSMUST00000117276	288	4.15814
11	4186442	4187352	tss	-107	Tbc1d10a	ENSMUST00000041042	288	4.15814
12	118301844	118302475	tss	-638	Sp4	ENSMUST00000026367	288	4.15814
15	58033646	58034576	tss	374	9130401M01Rik	ENSMUST00000100655	288	4.15814
15	89429267	89430221	tss	-10	Chkb	ENSMUST00000165623	288	4.15814
5	123523920	123524742	tss	-95	Diablo	ENSMUST00000111587	288	4.15814
1	89069494	89070691	tss	-368	Sh3bp4	ENSMUST00000066279	287	4.1437
1	127868362	127869249	tss	-25	Rab3gap1	ENSMUST00000037649	287	4.1437
10	43220947	43221706	tss	-124	Pdss2	ENSMUST00000095725	287	4.1437
11	6388754	6389531	tss	-79	Zmiz2	ENSMUST00000012612	287	4.1437
11	100939223	100940008	tss	-170	Stat3	ENSMUST00000127638	287	4.1437
11	120617440	120618230	tss	-59	Pcyt2	ENSMUST00000026129	287	4.1437
17	74395141	74395948	tss	-46	Slc30a6	ENSMUST00000024870	287	4.1437
3	103967875	103968921	tss	-31	Phtf1	ENSMUST00000145727	287	4.1437
4	40279215	40279902	tss	-11	Ndufb6	ENSMUST00000095128	287	4.1437
4	57956035	57957039	tss	38	Txn1	ENSMUST00000030051	287	4.1437
5	109557903	109559340	tss	116	Crlf2	ENSMUST00000044579	287	4.1437
8	22397957	22398963	tss	43	Slc25a15	ENSMUST00000033871	287	4.1437
8	83899352	83900563	tss	-244	Lphn1	ENSMUST00000141158	287	4.1437
10	79681358	79682220	tss	-454	Cdc34	ENSMUST00000020550	286	4.12926
11	68852773	68853465	tss	-47	Ndel1	ENSMUST00000018880	286	4.12926
11	98358015	98359058	tss	-25	1700003D09Rik	ENSMUST00000141929	286	4.12926
15	98662431	98663224	tss	-103	Ddx23	ENSMUST00000159170	286	4.12926
15	99457126	99458405	tss	-42	Nckap5l	ENSMUST00000023747	286	4.12926
16	17618968	17619869	tss	-24	Smpd4	ENSMUST00000006053	286	4.12926
16	22857372	22858408	tss	-103	Dnajb11	ENSMUST00000004574	286	4.12926
17	36958056	36958830	tss	1	Znrd1as	ENSMUST00000040177	286	4.12926
2	75658681	75659444	tss	-69	Gm24574	ENSMUST00000175501	286	4.12926
4	155086120	155086773	tss	-17	Rer1	ENSMUST00000125357	286	4.12926
5	144767791	144768848	tss	-21	Trrap	ENSMUST00000136379	286	4.12926
8	33731715	33732509	tss	-68	Gtf2e2	ENSMUST00000167264	286	4.12926
8	57511372	57512100	tss	-139	Hmgb2	ENSMUST00000067925	286	4.12926
8	60982989	60983705	tss	-40	Clcn3	ENSMUST00000093490	286	4.12926
1	171270075	171270852	tss	-12	B4galt3	ENSMUST00000064272	285	4.11483
10	80742074	80742738	tss	-106	Ap3d1	ENSMUST00000020420	285	4.11483
14	20734130	20734821	upstream	-3963	Ndst2	ENSMUST00000047490	285	4.11483
14	30548760	30549422	tss	-20	Tkt	ENSMUST00000160189	285	4.11483
14	66868466	66869447	tss	-29	Gm5464	ENSMUST00000100453	285	4.11483
2	155592355	155593085	tss	-247	Gss	ENSMUST00000079691	285	4.11483
2	163472377	163472928	tss	-115	Fitm2	ENSMUST00000109418	285	4.11483
5	41707912	41708661	tss	-82	Rab28	ENSMUST00000031011	285	4.11483
5	73490568	73491331	tss	-125	Dcun1d4	ENSMUST00000063882	285	4.11483
5	86172342	86173140	tss	-73	Uba6	ENSMUST00000039373	285	4.11483
13	49652615	49653592	tss	-200	Cenpp	ENSMUST00000021818	284	4.10039
15	38470022	38471571	intergenic	19958	mmu-mir-6951	ENSMUST00000183910	284	4.10039
15	73644869	73646150	tss	-11	Slc45a4	ENSMUST00000130765	284	4.10039
15	98871664	98872516	tss	-1037	Kmt2d	ENSMUST00000023741	284	4.10039
16	11908952	11909692	tss	-17	Cpped1	ENSMUST00000073371	284	4.10039
17	15563649	15564871	tss	44	Prdm9	ENSMUST00000132675	284	4.10039
17	26932634	26933520	tss	-82	Phf1	ENSMUST00000073724	284	4.10039
17	56290204	56291036	tss	12	Plin3	ENSMUST00000019726	284	4.10039
17	84790371	84791171	tss	-70	Lrpprc	ENSMUST00000161928	284	4.10039
19	29805998	29806852	tss	-609	9930021J03Rik	ENSMUST00000059484	284	4.10039
19	30029831	30030658	tss	-137	Uhrf2	ENSMUST00000025739	284	4.10039
2	174463724	174464433	tss	-20	Atp5e	ENSMUST00000016396	284	4.10039
4	46507065	46507733	exon	12346	Gm22247	ENSMUST00000082476	284	4.10039
5	134183841	134184840	tss	491	Gtf2ird2	ENSMUST00000016086	284	4.10039
14	30625999	30626704	tss	-126	Prkcd	ENSMUST00000112208	283	4.08595
16	17131934	17132843	tss	-15	Sdf2l1	ENSMUST00000023453	283	4.08595
17	83861390	83862825	intergenic	-7608	C430042M11Rik	ENSMUST00000180515	283	4.08595
3	58691878	58692737	tss	-75	4930593A02Rik	ENSMUST00000181771	283	4.08595
3	95928714	95929492	tss	-9	Anp32e	ENSMUST00000165307	283	4.08595
8	85036333	85037575	tss	283	Tnpo2	ENSMUST00000166592	283	4.08595
9	44379033	44379786	tss	9	Hyou1	ENSMUST00000066601	283	4.08595
10	76531102	76531901	tss	4	Lss	ENSMUST00000159013	282	4.07151
10	80260706	80261979	tss	222	Dazap1	ENSMUST00000156935	282	4.07151
12	110446305	110447195	intergenic	-38741	Ppp2r5c	ENSMUST00000084985	282	4.07151
2	3283543	3284384	tss	-182	Nmt2	ENSMUST00000081932	282	4.07151
4	148591137	148591699	tss	-65	Srm	ENSMUST00000006611	282	4.07151
8	94876094	94876978	tss	-86	Dok4	ENSMUST00000046461	282	4.07151
9	61370349	61371000	exon	1500	Gm10655	ENSMUST00000098658	282	4.07151
10	128547408	128548064	tss	-9	Zc3h10	ENSMUST00000135226	281	4.05707
11	60046013	60046796	tss	-42	Pemt	ENSMUST00000148512	281	4.05707
12	102468831	102469446	tss	-7	Golga5	ENSMUST00000179218	281	4.05707
15	81960427	81961228	tss	-51	Pmm1	ENSMUST00000023112	281	4.05707
17	46649908	46650820	tss	-2	Cul7	ENSMUST00000132790	281	4.05707
17	78417385	78418421	tss	-7	Fez2	ENSMUST00000112487	281	4.05707
3	88177529	88178444	tss	-397	1700113A16Rik	ENSMUST00000181837	281	4.05707
3	108209966	108210951	tss	-85	Atxn7l2	ENSMUST00000117409	281	4.05707
9	31279760	31281099	tss	-87	Prdm10	ENSMUST00000117389	281	4.05707
12	70824819	70825719	tss	-41	Frmd6	ENSMUST00000057859	280	4.04264
17	71001764	71002931	tss	-11	Myl12a	ENSMUST00000126529	280	4.04264
17	88065728	88066607	tss	-904	Fbxo11	ENSMUST00000005504	280	4.04264
19	5294942	5295855	tss	-87	Sf3b2	ENSMUST00000025774	280	4.04264
19	61226493	61227899	exon	1139	Csf2ra	ENSMUST00000076046	280	4.04264
3	36475200	36476208	tss	-17	Anxa5	ENSMUST00000029266	280	4.04264
4	122885593	122886561	tss	-28	Cap1	ENSMUST00000128485	280	4.04264
4	134510837	134511477	tss	-15	Aunip	ENSMUST00000105866	280	4.04264
5	142367136	142367951	intergenic	-34085	Foxk1	ENSMUST00000072837	280	4.04264
6	83033189	83034360	tss	-74	Dok1	ENSMUST00000089651	280	4.04264
7	19131231	19131973	tss	-169	Fbxo46	ENSMUST00000165913	280	4.04264
8	25518479	25519068	tss	-47	Fgfr1	ENSMUST00000178276	280	4.04264
8	69088392	69089569	tss	53	Atp6v1b2	ENSMUST00000006435	280	4.04264
1	71102324	71103387	tss	105	Bard1	ENSMUST00000027393	279	4.0282
1	180850587	180851353	tss	-170	Sde2	ENSMUST00000038091	279	4.0282
11	54787244	54788065	tss	-59	Cdc42se2	ENSMUST00000064104	279	4.0282
11	101441897	101442637	tss	-12	Rpl27	ENSMUST00000077856	279	4.0282
2	127269654	127270783	tss	100	Stard7	ENSMUST00000110375	279	4.0282
7	25281485	25282708	tss	-238	Cic	ENSMUST00000165239	279	4.0282
12	44268821	44269949	tss	-10	Pnpla8	ENSMUST00000043082	278	4.01376
14	61172453	61173240	tss	-69	Sacs	ENSMUST00000121091	278	4.01376
16	17232833	17234047	tss	-107	Hic2	ENSMUST00000090190	278	4.01376
17	12960160	12961040	tss	156	Acat2	ENSMUST00000007005	278	4.01376
17	12992065	12992958	tss	-96	Wtap	ENSMUST00000160781	278	4.01376
17	46751485	46752646	tss	159	Cnpy3	ENSMUST00000148656	278	4.01376
18	31634032	31635328	tss	602	Sap130	ENSMUST00000025109	278	4.01376
19	6992206	6992910	tss	-163	Dnajc4	ENSMUST00000025915	278	4.01376
3	90509384	90509998	tss	-58	Chtop	ENSMUST00000049937	278	4.01376
6	88901961	88902776	tss	-21	Tpra1	ENSMUST00000138415	278	4.01376
7	27486662	27487675	tss	-51	Sertad1	ENSMUST00000008528	278	4.01376
1	36068028	36068505	tss	-91	Hs6st1	ENSMUST00000088174	277	3.99932
1	84839179	84840064	tss	-131	Trip12	ENSMUST00000027421	277	3.99932
11	96915840	96916898	tss	-57	Cdk5rap3	ENSMUST00000134732	277	3.99932
13	81782993	81784050	tss	-51	Gm17259	ENSMUST00000181520	277	3.99932
17	33824076	33824813	tss	23	Rps28	ENSMUST00000087342	277	3.99932
19	3575359	3576466	tss	-89	Ppp6r3	ENSMUST00000172362	277	3.99932
2	153740962	153742027	tss	11	Mapre1	ENSMUST00000028981	277	3.99932
3	139205277	139206101	tss	-90	Stpg2	ENSMUST00000106239	277	3.99932
5	143622170	143623185	tss	-40	Cyth3	ENSMUST00000116456	277	3.99932
6	85069219	85069778	tss	-39	Exoc6b	ENSMUST00000160197	277	3.99932
6	86438105	86438949	tss	-52	C87436	ENSMUST00000113700	277	3.99932
6	113696658	113697323	tss	-52	Tatdn2	ENSMUST00000089018	277	3.99932
7	27195552	27196647	tss	-264	Snrpa	ENSMUST00000080356	277	3.99932
8	128356798	128358373	upstream	-1949	Nrp1	ENSMUST00000026917	277	3.99932
11	74837491	74838871	tss	1179	Mnt	ENSMUST00000132150	276	3.98488
2	130839513	130840489	tss	18	4930402H24Rik	ENSMUST00000144014	276	3.98488
2	173019728	173020357	tss	-426	Rbm38	ENSMUST00000173393	276	3.98488
5	110448269	110449296	tss	0	Fbrsl1	ENSMUST00000069483	276	3.98488
5	142629106	142629821	tss	15	Wipi2	ENSMUST00000036872	276	3.98488
6	71831023	71832050	tss	-61	Immt	ENSMUST00000064062	276	3.98488
1	165236704	165237288	tss	-112	Tiprl	ENSMUST00000043235	275	3.97045
14	65833661	65834335	tss	-16	Esco2	ENSMUST00000022613	275	3.97045
16	18686888	18687720	intergenic	-57190	Sept5	ENSMUST00000096987	275	3.97045
2	163644568	163645409	tss	-23	Serinc3	ENSMUST00000017851	275	3.97045
3	96103883	96104989	tss	-51	Otud7b	ENSMUST00000035519	275	3.97045
5	123014679	123015525	tss	-147	Orai1	ENSMUST00000051016	275	3.97045
8	36613573	36614307	tss	-65	Dlc1	ENSMUST00000033923	275	3.97045
8	69790640	69791697	tss	-49	Zfp866	ENSMUST00000131784	275	3.97045
8	82773789	82774638	tss	-47	Zfp330	ENSMUST00000034147	275	3.97045
X	94177655	94178378	intergenic	34599	Eif2s3x	ENSMUST00000113922	275	3.97045
14	20082467	20083309	tss	375	Saysd1	ENSMUST00000059666	274	3.95601
15	75921067	75921811	tss	99	Pycrl	ENSMUST00000053918	274	3.95601
15	84987802	84988801	tss	-99	5031439G07Rik	ENSMUST00000047144	274	3.95601
15	102516359	102517287	tss	5	Map3k12	ENSMUST00000165174	274	3.95601
17	23677197	23678072	tss	-34	Tnfrsf12a	ENSMUST00000167059	274	3.95601
17	33684861	33685791	tss	-54	Hnrnpm	ENSMUST00000127598	274	3.95601
17	85089865	85090836	tss	-92	Camkmt	ENSMUST00000095188	274	3.95601
2	180118623	180119606	tss	-102	Osbpl2	ENSMUST00000040668	274	3.95601
2	180256871	180257632	tss	0	Rps21	ENSMUST00000059080	274	3.95601
6	125008679	125009884	tss	-27	Zfp384	ENSMUST00000046064	274	3.95601
8	70212155	70213221	tss	-361	Slc25a42	ENSMUST00000150706	274	3.95601
9	20642003	20643513	tss	-54	Ubl5	ENSMUST00000129414	274	3.95601
9	21149571	21150262	tss	-34	Cdc37	ENSMUST00000019615	274	3.95601
9	21927165	21927849	tss	1	Ccdc159	ENSMUST00000170304	274	3.95601
11	72207039	72207763	tss	-15	Txndc17	ENSMUST00000021158	273	3.94157
14	75754339	75754938	tss	-60	Cog3	ENSMUST00000049168	273	3.94157
19	6276372	6277090	tss	-54	Gm14963	ENSMUST00000146751	273	3.94157
5	30887923	30889355	tss	-561	Agbl5	ENSMUST00000128744	273	3.94157
9	53536372	53537226	tss	166	Atm	ENSMUST00000150244	273	3.94157
11	102466774	102467592	tss	-106	Itga2b	ENSMUST00000149519	272	3.92713
11	115933289	115933891	tss	-12	Recql5	ENSMUST00000144824	272	3.92713
11	119942332	119943408	tss	46	Baiap2	ENSMUST00000106233	272	3.92713
16	22008990	22009682	tss	-112	Senp2	ENSMUST00000023561	272	3.92713
17	46031734	46033067	tss	-90	Vegfa	ENSMUST00000167860	272	3.92713
18	46597293	46597941	tss	-21	Tmed7	ENSMUST00000151189	272	3.92713
19	28011043	28011864	tss	-420	Rfx3	ENSMUST00000173161	272	3.92713
5	33274256	33275502	tss	-13	Ctbp1	ENSMUST00000079746	272	3.92713
8	75109000	75109802	tss	-100	Mcm5	ENSMUST00000164309	272	3.92713
8	84664848	84665650	tss	112	Gm26664	ENSMUST00000181140	272	3.92713
9	106476647	106477580	tss	-105	Rrp9	ENSMUST00000047721	272	3.92713
9	109875205	109876217	tss	-71	Cdc25a	ENSMUST00000094324	272	3.92713
1	128416804	128417691	tss	20	Dars	ENSMUST00000027602	271	3.91269
1	160212634	160213486	tss	-130	Cacybp	ENSMUST00000014370	271	3.91269
10	77258850	77259486	tss	75	Gm10941	ENSMUST00000105408	271	3.91269
11	62550910	62551806	tss	-224	Ubb	ENSMUST00000136938	271	3.91269
12	112644286	112645005	tss	-116	Siva1	ENSMUST00000021728	271	3.91269
13	111725037	111725977	tss	-82	Gm15287	ENSMUST00000132564	271	3.91269
13	119790634	119791495	tss	-86	Zfp131	ENSMUST00000178271	271	3.91269
15	36173376	36174260	tss	-11	Polr2k	ENSMUST00000180159	271	3.91269
17	24719662	24720346	tss	-11	Snhg9	ENSMUST00000161706	271	3.91269
17	83514128	83514870	tss	-303	Cox7a2l	ENSMUST00000167741	271	3.91269
2	172345117	172345984	tss	-78	Fam210b	ENSMUST00000028995	271	3.91269
6	125131561	125132169	tss	-40	Nop2	ENSMUST00000044200	271	3.91269
8	3515132	3515854	tss	-28	Pnpla6	ENSMUST00000004681	271	3.91269
8	27042341	27043232	tss	57	Prosc	ENSMUST00000098851	271	3.91269
8	70233734	70234852	tss	-40	Armc6	ENSMUST00000130319	271	3.91269
8	106682836	106683753	tss	38	Tango6	ENSMUST00000048359	271	3.91269
8	126422133	126422858	tss	8	Coa6	ENSMUST00000059093	271	3.91269
10	58322860	58323792	tss	-52	Lims1	ENSMUST00000020078	270	3.89826
10	81167545	81168518	tss	-29	Pias4	ENSMUST00000005064	270	3.89826
11	64978650	64979287	tss	-68	Elac2	ENSMUST00000071891	270	3.89826
16	8738624	8739573	tss	-563	Usp7	ENSMUST00000160326	270	3.89826
17	28223722	28224614	exon	-8484	Ppard	ENSMUST00000002320	270	3.89826
2	29935195	29935643	tss	-47	Gle1	ENSMUST00000019859	270	3.89826
4	41124129	41124590	tss	108	Nol6	ENSMUST00000030138	270	3.89826
4	72200532	72201335	tss	-104	Tle1	ENSMUST00000074216	270	3.89826
9	78481293	78482333	tss	25	Eef1a1	ENSMUST00000042235	270	3.89826
1	191062529	191063394	tss	-39	Tatdn3	ENSMUST00000110893	269	3.88382
11	59228034	59228724	tss	-4	Arf1	ENSMUST00000061242	269	3.88382
13	58401888	58403076	tss	-16	Hnrnpk	ENSMUST00000177060	269	3.88382
15	43476819	43477399	tss	-23	Emc2	ENSMUST00000022962	269	3.88382
15	76670862	76671877	tss	-111	Ppp1r16a	ENSMUST00000037551	269	3.88382
17	24141356	24142274	tss	-72	Pdpk1	ENSMUST00000102927	269	3.88382
18	80469545	80470305	tss	-32	Ctdp1	ENSMUST00000036229	269	3.88382
19	4625120	4625822	tss	42	Rce1	ENSMUST00000025823	269	3.88382
2	180588997	180589902	tss	-30	Ogfr	ENSMUST00000147070	269	3.88382
4	141792908	141794120	tss	-73	Casp9	ENSMUST00000030747	269	3.88382
5	142817441	142818268	tss	-115	Tnrc18	ENSMUST00000151477	269	3.88382
6	71908538	71909466	tss	-5	Ptcd3	ENSMUST00000082094	269	3.88382
7	45717748	45718280	tss	-33	Rpl18	ENSMUST00000072503	269	3.88382
8	25784988	25785752	tss	-182	Lsm1	ENSMUST00000038421	269	3.88382
8	106560899	106562240	intergenic	12051	Gm10073	ENSMUST00000073722	269	3.88382
8	107292944	107293918	tss	-76	Nfat5	ENSMUST00000133026	269	3.88382
9	123478165	123478954	tss	-135	Limd1	ENSMUST00000026269	269	3.88382
1	36556555	36557788	tss	704	Sema4c	ENSMUST00000114990	268	3.86938
14	118132595	118133115	tss	-82	Tgds	ENSMUST00000022727	268	3.86938
15	37007156	37007775	tss	-45	Zfp706	ENSMUST00000078976	268	3.86938
16	11322456	11323150	tss	-68	Snx29	ENSMUST00000180792	268	3.86938
17	56183706	56184225	tss	-52	D17Wsu104e	ENSMUST00000019723	268	3.86938
2	155236100	155236847	tss	-39	Dynlrb1	ENSMUST00000054912	268	3.86938
3	79628550	79629529	tss	-106	Etfdh	ENSMUST00000153039	268	3.86938
3	85886961	85888074	tss	-70	Glt28d2	ENSMUST00000125216	268	3.86938
4	103114005	103115114	tss	-99	Wdr78	ENSMUST00000106868	268	3.86938
5	108065352	108065928	tss	-77	Mtf2	ENSMUST00000131291	268	3.86938
7	16285976	16286880	tss	-151	Ccdc9	ENSMUST00000145519	268	3.86938
8	22411119	22412414	tss	7	Mrps31	ENSMUST00000033934	268	3.86938
8	31149569	31150473	tss	61	Snord13	ENSMUST00000157627	268	3.86938
8	124662862	124663787	tss	189	2310022B05Rik	ENSMUST00000034464	268	3.86938
9	20651500	20652238	tss	-148	Pin1	ENSMUST00000034689	268	3.86938
11	120151059	120151845	tss	-84	Slc38a10	ENSMUST00000103018	267	3.85494
12	40223060	40223644	tss	-31	Gm7008	ENSMUST00000170019	267	3.85494
16	10542748	10543424	tss	-84	Dexi	ENSMUST00000184863	267	3.85494
17	45555391	45556173	tss	-81	Nfkbie	ENSMUST00000024742	267	3.85494
19	4231384	4232153	tss	10	Pold4	ENSMUST00000025773	267	3.85494
19	9982155	9983156	tss	-102	Fth1	ENSMUST00000025563	267	3.85494
2	91202467	91203071	tss	54	Gm13783	ENSMUST00000131634	267	3.85494
3	69316193	69317189	tss	-41	Ppm1l	ENSMUST00000029355	267	3.85494
3	157533694	157534558	tss	-71	Zranb2	ENSMUST00000106058	267	3.85494
4	149954596	149955529	tss	-83	Spsb1	ENSMUST00000156451	267	3.85494
8	26976448	26977287	tss	-363	Zfp703	ENSMUST00000127097	267	3.85494
9	80164350	80165195	tss	-26	Myo6	ENSMUST00000035889	267	3.85494
X	8252247	8252921	tss	-299	Ftsj1	ENSMUST00000033513	267	3.85494
10	40348695	40349476	tss	-88	Cdk19	ENSMUST00000044672	266	3.8405
10	91181309	91182364	intergenic	-10111	Tmpo	ENSMUST00000105293	266	3.8405
11	121236339	121237462	tss	-492	Narf	ENSMUST00000103015	266	3.8405
14	70153276	70154467	tss	-35	Ccar2	ENSMUST00000035612	266	3.8405
2	166713400	166714295	tss	-228	Prex1	ENSMUST00000036719	266	3.8405
3	8666627	8667553	tss	-86	Hey1	ENSMUST00000042412	266	3.8405
3	89266018	89267130	tss	-27	Dpm3	ENSMUST00000137975	266	3.8405
3	95893583	95894045	tss	-107	Aph1a	ENSMUST00000015894	266	3.8405
3	130730047	130730709	tss	-12	Rpl34	ENSMUST00000079085	266	3.8405
4	40853475	40854509	tss	-171	B4galt1	ENSMUST00000108096	266	3.8405
4	41464684	41465422	tss	-94	Kif24	ENSMUST00000131532	266	3.8405
8	70476464	70477475	tss	256	Klhl26	ENSMUST00000066597	266	3.8405
8	71591135	71592339	tss	-206	Pgls	ENSMUST00000034264	266	3.8405
8	78508391	78509784	tss	409	Rbmxl1	ENSMUST00000049245	266	3.8405
8	95887397	95888725	tss	90	Got2	ENSMUST00000034097	266	3.8405
1	39535378	39535946	tss	-110	Cnot11	ENSMUST00000003219	265	3.82607
1	59481636	59482419	tss	-163	Fzd7	ENSMUST00000114246	265	3.82607
11	103266920	103267938	tss	-88	Map3k14	ENSMUST00000021324	265	3.82607
14	21075769	21076509	intron	23517	Adk	ENSMUST00000045376	265	3.82607
17	47924054	47925338	tss	-260	Foxp4	ENSMUST00000113265	265	3.82607
19	8741141	8742027	tss	-35	Stx5a	ENSMUST00000073430	265	3.82607
2	167931883	167932554	tss	-54	Ptpn1	ENSMUST00000029053	265	3.82607
3	84582340	84583046	tss	-154	Arfip1	ENSMUST00000143514	265	3.82607
5	147076297	147076995	tss	-34	Lnx2	ENSMUST00000016664	265	3.82607
7	16923859	16924598	tss	-121	Calm3	ENSMUST00000019514	265	3.82607
7	128237764	128238731	tss	-422	9130023H24Rik	ENSMUST00000078816	265	3.82607
8	69821946	69822947	tss	7	Lpar2	ENSMUST00000034325	265	3.82607
8	88198887	88199726	tss	287	Papd5	ENSMUST00000118952	265	3.82607
X	73715901	73716817	tss	-113	Bcap31	ENSMUST00000002091	265	3.82607
1	58586151	58586753	tss	-22	Ndufb3	ENSMUST00000027193	264	3.81163
11	55469063	55469972	tss	-296	G3bp1	ENSMUST00000018727	264	3.81163
15	51877069	51878382	tss	-58	Utp23	ENSMUST00000137116	264	3.81163
15	77035988	77037598	intron	-7962	Apol6	ENSMUST00000142405	264	3.81163
17	25868338	25869210	tss	-84	Fam195a	ENSMUST00000026828	264	3.81163
17	78835060	78835896	tss	17	Gpatch11	ENSMUST00000170759	264	3.81163
3	27711025	27711591	upstream	-891	Fndc3b	ENSMUST00000046157	264	3.81163
8	85083029	85083909	tss	-12	Man2b1	ENSMUST00000034121	264	3.81163
8	85840550	85841398	tss	121	Itfg1	ENSMUST00000034140	264	3.81163
11	53300258	53300922	tss	-36	Hspa4	ENSMUST00000020630	263	3.79719
11	103028080	103028907	tss	-20	Nmt1	ENSMUST00000148795	263	3.79719
15	82016005	82016620	tss	-25	Xrcc6	ENSMUST00000069530	263	3.79719
16	57121199	57121864	tss	-84	Tomm70a	ENSMUST00000166897	263	3.79719
17	79895760	79896420	tss	21	Atl2	ENSMUST00000112437	263	3.79719
17	88529686	88530763	tss	-98	Ppp1r21	ENSMUST00000038551	263	3.79719
3	130709110	130709929	tss	-260	Ostc	ENSMUST00000043937	263	3.79719
5	93266811	93268002	tss	-73	Ccng2	ENSMUST00000152097	263	3.79719
5	135632408	135633089	tss	-38	Rhbdd2	ENSMUST00000043707	263	3.79719
5	142894924	142895594	tss	26	Fbxl18	ENSMUST00000035985	263	3.79719
5	143909498	143910308	tss	4	Pms2	ENSMUST00000170083	263	3.79719
9	21130817	21131682	upstream	-4105	Tyk2	ENSMUST00000001036	263	3.79719
X	73966816	73968028	tss	-1168	Hcfc1	ENSMUST00000033761	263	3.79719
X	74246072	74246849	tss	-33	Flna	ENSMUST00000033699	263	3.79719
1	155099190	155099939	tss	-72	Ier5	ENSMUST00000055322	262	3.78275
11	87737076	87737739	tss	-42	Supt4a	ENSMUST00000093955	262	3.78275
12	87147292	87148077	tss	-35	Gstz1	ENSMUST00000063117	262	3.78275
15	80948046	80948840	tss	-4	Adsl	ENSMUST00000023043	262	3.78275
15	101223910	101224802	tss	-1	Grasp	ENSMUST00000000543	262	3.78275
16	5049383	5050267	tss	-69	Glyr1	ENSMUST00000115844	262	3.78275
16	93831972	93832641	tss	86	Morc3	ENSMUST00000044068	262	3.78275
17	15395582	15396589	tss	-110	Fam120b	ENSMUST00000055352	262	3.78275
17	35836878	35837886	tss	-143	Tubb5	ENSMUST00000173253	262	3.78275
3	90586134	90587606	upstream	-3092	S100a2	ENSMUST00000179550	262	3.78275
3	104511380	104512349	tss	-40	Lrig2	ENSMUST00000046316	262	3.78275
3	144719600	144720780	tss	-126	Sh3glb1	ENSMUST00000163279	262	3.78275
5	65199265	65199999	tss	5	Wdr19	ENSMUST00000041892	262	3.78275
7	100931956	100932985	tss	-569	Arhgef17	ENSMUST00000107032	262	3.78275
8	85024748	85026000	tss	-332	Asna1	ENSMUST00000064314	262	3.78275
1	166002655	166003670	tss	-108	Pou2f1	ENSMUST00000160260	261	3.76831
1	169531212	169531813	tss	-61	Nuf2	ENSMUST00000111368	261	3.76831
11	95666508	95667204	tss	-196	Phb	ENSMUST00000125172	261	3.76831
11	116671343	116671871	tss	-65	1810032O08Rik	ENSMUST00000139934	261	3.76831
15	12320883	12321667	tss	-115	Golph3	ENSMUST00000059680	261	3.76831
15	76380108	76381059	tss	-99	Mroh1	ENSMUST00000096385	261	3.76831
17	15826090	15827179	tss	-70	Rgmb	ENSMUST00000170578	261	3.76831
17	56989548	56990614	tss	-16	Clpp	ENSMUST00000002735	261	3.76831
2	155818909	155819592	tss	177	BC029722	ENSMUST00000124586	261	3.76831
2	156720519	156721465	tss	-44	4930405A21Rik	ENSMUST00000139042	261	3.76831
3	95819299	95820057	tss	-561	Rprd2	ENSMUST00000090791	261	3.76831
8	91069628	91070858	tss	-13	Rbl2	ENSMUST00000141351	261	3.76831
8	107402920	107403747	tss	59	Nqo1	ENSMUST00000003947	261	3.76831
10	128337358	128338248	tss	-116	Cs	ENSMUST00000005826	260	3.75388
11	3539061	3539677	tss	-4	Smtn	ENSMUST00000170588	260	3.75388
11	75462163	75463421	tss	-703	Mir22	ENSMUST00000083595	260	3.75388
12	84772660	84773506	tss	-45	Isca2	ENSMUST00000021667	260	3.75388
12	111537681	111538394	tss	-140	Eif5	ENSMUST00000166123	260	3.75388
13	96387988	96388440	tss	-99	Poc5	ENSMUST00000099295	260	3.75388
14	20545881	20546827	tss	-30	Ppp3cb	ENSMUST00000159027	260	3.75388
14	60633851	60635377	tss	-17	Spata13	ENSMUST00000022566	260	3.75388
15	35155344	35156485	tss	-91	Stk3	ENSMUST00000018476	260	3.75388
15	38473337	38474147	intergenic	16623	mmu-mir-6951	ENSMUST00000183910	260	3.75388
16	4639614	4640607	tss	-40	Vasn	ENSMUST00000038770	260	3.75388
3	152346196	152347157	tss	5	Usp33	ENSMUST00000026507	260	3.75388
4	9668869	9669578	tss	-48	Gm25677	ENSMUST00000174983	260	3.75388
5	135545029	135545811	tss	-451	Hip1	ENSMUST00000060311	260	3.75388
8	107030883	107031505	tss	57	Vps4a	ENSMUST00000034388	260	3.75388
8	117801492	117802429	tss	-57	Gm10617	ENSMUST00000098368	260	3.75388
9	59616714	59617566	tss	-55	Parp6	ENSMUST00000026267	260	3.75388
1	105663028	105664080	tss	-14	2310035C23Rik	ENSMUST00000039173	259	3.73944
15	102203237	102204701	tss	-46	Zfp740	ENSMUST00000118729	259	3.73944
16	10411681	10412572	tss	148	Nubp1	ENSMUST00000156338	259	3.73944
16	13780348	13781092	tss	28	Rrn3	ENSMUST00000023363	259	3.73944
17	27820362	27821089	tss	-136	D17Wsu92e	ENSMUST00000114863	259	3.73944
17	46555972	46556612	tss	-262	Srf	ENSMUST00000015749	259	3.73944
19	41801851	41802406	tss	-18	Arhgap19	ENSMUST00000163265	259	3.73944
2	167777182	167778159	tss	16	Gm14321	ENSMUST00000139927	259	3.73944
3	96269199	96270224	tss	-27	Hist2h2bb	ENSMUST00000051089	259	3.73944
4	107178146	107179096	tss	-22	Tmem59	ENSMUST00000106753	259	3.73944
5	74092624	74093304	tss	-79	Dancr	ENSMUST00000066220	259	3.73944
8	71463144	71464335	tss	-16	Abhd8	ENSMUST00000008094	259	3.73944
8	105604334	105605531	tss	-50	Fam65a	ENSMUST00000043531	259	3.73944
8	123102069	123102887	tss	6	Rpl13	ENSMUST00000000756	259	3.73944
11	78176231	78176868	tss	195	Nek8	ENSMUST00000152611	258	3.725
11	105126085	105126879	tss	26	Mettl2	ENSMUST00000021030	258	3.725
11	120598127	120598787	tss	-9	Alyref	ENSMUST00000026125	258	3.725
13	69611055	69612229	tss	-235	Nsun2	ENSMUST00000109699	258	3.725
13	92610625	92611346	tss	-195	Serinc5	ENSMUST00000049488	258	3.725
2	32451287	32452390	tss	-584	Slc25a25	ENSMUST00000113310	258	3.725
3	58525469	58526328	tss	-5	Eif2a	ENSMUST00000029387	258	3.725
3	79567658	79568634	tss	52	4930589L23Rik	ENSMUST00000091023	258	3.725
3	121425761	121426645	tss	-114	Cnn3	ENSMUST00000029773	258	3.725
6	51469446	51470978	tss	18	Hnrnpa2b1	ENSMUST00000069949	258	3.725
6	70843939	70844888	tss	-121	Eif2ak3	ENSMUST00000034093	258	3.725
6	86669024	86669831	tss	-373	Mxd1	ENSMUST00000001184	258	3.725
9	100545745	100546486	tss	-44	Nck1	ENSMUST00000116522	258	3.725
1	178318039	178319262	tss	-249	B230369F24Rik	ENSMUST00000141846	257	3.71056
10	80264632	80265226	tss	-48	Dazap1	ENSMUST00000105362	257	3.71056
11	51688312	51689323	tss	28	0610009B22Rik	ENSMUST00000109098	257	3.71056
11	69995166	69996073	tss	-295	Phf23	ENSMUST00000018716	257	3.71056
11	74925516	74926248	tss	55	Srr	ENSMUST00000121738	257	3.71056
11	109425458	109426381	tss	-164	Amz2	ENSMUST00000092500	257	3.71056
11	119040696	119041648	tss	-81	Cbx8	ENSMUST00000026663	257	3.71056
15	102278853	102279801	tss	-10	Mfsd5	ENSMUST00000051341	257	3.71056
17	31658560	31659200	tss	-66	U2af1	ENSMUST00000166526	257	3.71056
19	45074762	45075638	tss	-15	Kazald1	ENSMUST00000111948	257	3.71056
2	166996042	166996668	tss	-119	Stau1	ENSMUST00000109236	257	3.71056
2	167348960	167349971	tss	-364	B4galt5	ENSMUST00000109221	257	3.71056
3	87948391	87949438	tss	-32	Crabp2	ENSMUST00000005019	257	3.71056
3	145118165	145119291	tss	284	Odf2l	ENSMUST00000098539	257	3.71056
4	117120218	117120892	tss	602	Btbd19	ENSMUST00000153303	257	3.71056
4	132510113	132510865	tss	17	Sesn2	ENSMUST00000030724	257	3.71056
6	48840973	48841898	tss	-49	Tmem176b	ENSMUST00000166247	257	3.71056
8	3516043	3517177	exon	1573	Pnpla6	ENSMUST00000111070	257	3.71056
8	111299690	111300620	tss	178	Rfwd3	ENSMUST00000038739	257	3.71056
11	85139715	85140572	tss	-121	Usp32	ENSMUST00000173271	256	3.69612
15	98567410	98568237	tss	-266	Ccnt1	ENSMUST00000130921	256	3.69612
15	102135670	102136680	tss	-5	Spryd3	ENSMUST00000154032	256	3.69612
17	25578808	25579457	tss	3	Lmf1	ENSMUST00000116641	256	3.69612
17	47694539	47695248	tss	-163	Frs3	ENSMUST00000113296	256	3.69612
4	134930528	134931146	tss	-32	Syf2	ENSMUST00000030622	256	3.69612
4	135352703	135353613	tss	-21	Srrm1	ENSMUST00000134854	256	3.69612
6	122308364	122309385	tss	-85	M6pr	ENSMUST00000123093	256	3.69612
7	16052647	16053241	intergenic	-18954	Zfp541	ENSMUST00000108509	256	3.69612
7	131410229	131410844	tss	10	Acadsb	ENSMUST00000015829	256	3.69612
8	8660991	8661739	tss	-493	Efnb2	ENSMUST00000001319	256	3.69612
8	46163247	46163933	tss	-10	4933411K20Rik	ENSMUST00000145080	256	3.69612
9	108516579	108517288	tss	-162	Qrich1	ENSMUST00000006851	256	3.69612
12	21417285	21417954	tss	2	Ywhaq	ENSMUST00000049531	255	3.68169
16	57606730	57607352	tss	-47	Cmss1	ENSMUST00000114371	255	3.68169
17	24527489	24528504	tss	-125	2610019E17Rik	ENSMUST00000176921	255	3.68169
17	28485976	28486850	tss	-51	Fkbp5	ENSMUST00000079413	255	3.68169
17	56255830	56256923	tss	-30	Fem1a	ENSMUST00000060253	255	3.68169
19	4148325	4148940	tss	-33	Coro1b	ENSMUST00000008893	255	3.68169
19	38054310	38055335	tss	-155	Cep55	ENSMUST00000096096	255	3.68169
2	121413324	121414163	tss	-34	Catsper2	ENSMUST00000154604	255	3.68169
3	19628106	19629216	tss	-195	1700064H15Rik	ENSMUST00000119133	255	3.68169
3	85573686	85574477	tss	-58	Pet112	ENSMUST00000107672	255	3.68169
3	87905819	87906683	tss	-176	Hdgf	ENSMUST00000005017	255	3.68169
3	95106693	95107299	tss	-81	Pip5k1a	ENSMUST00000107233	255	3.68169
4	45530642	45531489	tss	-582	Shb	ENSMUST00000061986	255	3.68169
6	42349348	42350292	tss	31	Zyx	ENSMUST00000070635	255	3.68169
6	54992632	54993246	tss	-41	Ggct	ENSMUST00000136527	255	3.68169
8	70522614	70523761	tss	65	Kxd1	ENSMUST00000137610	255	3.68169
8	88520810	88521569	tss	-154	Nkd1	ENSMUST00000034086	255	3.68169
8	105264055	105265139	tss	4	Fbxl8	ENSMUST00000036221	255	3.68169
X	164075910	164076836	tss	-56	Siah1b	ENSMUST00000071667	255	3.68169
1	131827495	131828212	tss	-64	Slc41a1	ENSMUST00000086559	254	3.66725
11	70000051	70001009	tss	-41	Dvl2	ENSMUST00000019362	254	3.66725
12	31950022	31950795	tss	-42	Hbp1	ENSMUST00000172314	254	3.66725
15	76656342	76657410	tss	-87	Cyhr1	ENSMUST00000176274	254	3.66725
3	52267847	52268707	tss	-27	Foxo1	ENSMUST00000053764	254	3.66725
5	32746143	32746872	tss	-63	Pisd	ENSMUST00000135248	254	3.66725
5	137684507	137685182	tss	5	Agfg2	ENSMUST00000031736	254	3.66725
9	44113276	44113880	tss	-130	Rnf26	ENSMUST00000065379	254	3.66725
1	153332450	153333433	tss	-341	Lamc1	ENSMUST00000027752	253	3.65281
14	30479334	30479894	tss	-16	Dcp1a	ENSMUST00000022535	253	3.65281
14	36968463	36969205	tss	-35	Ccser2	ENSMUST00000090024	253	3.65281
14	75283854	75284563	tss	-69	Zc3h13	ENSMUST00000022577	253	3.65281
17	27204160	27204961	tss	-7	Lemd2	ENSMUST00000055117	253	3.65281
19	4927816	4928676	tss	45	Dpp3	ENSMUST00000025851	253	3.65281
3	108200269	108201082	tss	112	Cyb561d1	ENSMUST00000065664	253	3.65281
4	133479661	133480487	tss	-197	Fam46b	ENSMUST00000051676	253	3.65281
5	110176299	110177108	tss	-45	Gm15787	ENSMUST00000135366	253	3.65281
8	70505914	70506879	tss	-121	2810428I15Rik	ENSMUST00000133683	253	3.65281
9	44881184	44881934	tss	-141	Kmt2a	ENSMUST00000128768	253	3.65281
9	51008592	51009506	tss	-213	Sik2	ENSMUST00000041375	253	3.65281
1	64121538	64122643	tss	-198	Klf7	ENSMUST00000114086	252	3.63837
1	177441566	177442398	intron	1231	Gm26801	ENSMUST00000180591	252	3.63837
1	184033525	184034625	tss	64	Dusp10	ENSMUST00000048655	252	3.63837
11	70451738	70452447	tss	-28	Med11	ENSMUST00000019067	252	3.63837
11	101225967	101226682	tss	0	Ezh1	ENSMUST00000107285	252	3.63837
11	102603966	102604601	tss	-120	Fzd2	ENSMUST00000057893	252	3.63837
11	120990889	120991897	tss	-14	Csnk1d	ENSMUST00000018274	252	3.63837
15	9070443	9071800	tss	-165	Nadk2	ENSMUST00000067760	252	3.63837
15	9140137	9141107	tss	31	Skp2	ENSMUST00000096482	252	3.63837
15	31223776	31224644	tss	-13	Dap	ENSMUST00000044524	252	3.63837
19	42128731	42129705	tss	-105	Avpi1	ENSMUST00000018965	252	3.63837
4	32614954	32615625	tss	-137	Casp8ap2	ENSMUST00000124278	252	3.63837
6	83831457	83832175	tss	-62	Paip2b	ENSMUST00000058383	252	3.63837
9	77910244	77911195	intergenic	-6598	Elovl5	ENSMUST00000034904	252	3.63837
9	120571115	120571888	tss	-22	Rpl14	ENSMUST00000165532	252	3.63837
1	38987382	38988083	tss	-12	Pdcl3	ENSMUST00000027247	251	3.62393
11	69417978	69419331	upstream	-5327	Kdm6b	ENSMUST00000094077	251	3.62393
11	69845957	69846992	tss	17	Plscr3	ENSMUST00000152566	251	3.62393
11	86484076	86484860	tss	-153	Rnft1	ENSMUST00000020827	251	3.62393
14	122533899	122534584	tss	-68	Pcca	ENSMUST00000148172	251	3.62393
19	32756095	32756750	upstream	-1016	Pten	ENSMUST00000013807	251	3.62393
2	158794422	158795128	tss	-31	Dhx35	ENSMUST00000029186	251	3.62393
3	94582057	94582994	tss	0	Snx27	ENSMUST00000029783	251	3.62393
3	107696264	107696855	tss	-76	Ahcyl1	ENSMUST00000029490	251	3.62393
4	120287642	120288497	tss	-701	Foxo6	ENSMUST00000102656	251	3.62393
5	100517964	100518535	tss	-55	Cops4	ENSMUST00000045993	251	3.62393
6	134566667	134567493	tss	12	Lrp6	ENSMUST00000126836	251	3.62393
7	100607101	100607872	tss	-95	Rab6a	ENSMUST00000107048	251	3.62393
9	35210748	35211344	tss	-15	Srpr	ENSMUST00000034541	251	3.62393
10	128696018	128696805	tss	-310	Rab5b	ENSMUST00000000727	250	3.6095
11	116086441	116087375	tss	-114	Wbp2	ENSMUST00000146339	250	3.6095
13	14612779	14613578	tss	-80	Mrpl32	ENSMUST00000015816	250	3.6095
14	61439733	61440476	tss	-208	Kpna3	ENSMUST00000022496	250	3.6095
16	17645967	17646960	tss	15	Ccdc74a	ENSMUST00000182368	250	3.6095
19	21271703	21272447	tss	-170	Zfand5	ENSMUST00000025659	250	3.6095
2	27514776	27515405	tss	-18	Wdr5	ENSMUST00000113952	250	3.6095
2	130274051	130274705	tss	-10	Nop56	ENSMUST00000103198	250	3.6095
2	132252989	132253555	tss	84	Pcna	ENSMUST00000028817	250	3.6095
4	152138454	152139169	exon	-2336	Espn	ENSMUST00000105657	250	3.6095
5	33378269	33378919	tss	48	Uvssa	ENSMUST00000153980	250	3.6095
5	143548288	143548917	tss	4	Fam220a	ENSMUST00000119488	250	3.6095
6	134928257	134929348	tss	-367	RP23-45G16.5	ENSMUST00000183867	250	3.6095
8	105854565	105855512	tss	-229	Thap11	ENSMUST00000040445	250	3.6095
9	64737544	64738251	tss	-75	Rab11a	ENSMUST00000172298	250	3.6095
1	43098228	43098972	tss	-28	AI597479	ENSMUST00000010434	249	3.59506
1	183296622	183297522	tss	-37	Brox	ENSMUST00000163528	249	3.59506
10	77978145	77978731	tss	-13	1810043G02Rik	ENSMUST00000105397	249	3.59506
10	80053169	80053916	tss	50	Gpx4	ENSMUST00000105372	249	3.59506
11	23255191	23256090	tss	-324	Xpo1	ENSMUST00000020538	249	3.59506
13	66932765	66933620	tss	-7	Mterfd1	ENSMUST00000021991	249	3.59506
16	14705304	14706311	tss	-303	Snai2	ENSMUST00000023356	249	3.59506
19	3708033	3708606	tss	-65	1810055G02Rik	ENSMUST00000039048	249	3.59506
4	45408650	45409656	tss	-150	Slc25a51	ENSMUST00000116341	249	3.59506
4	94978920	94979382	tss	-31	Mysm1	ENSMUST00000075872	249	3.59506
4	132269702	132270623	tss	169	Rnu11	ENSMUST00000104135	249	3.59506
4	149737556	149738402	tss	-83	Tmem201	ENSMUST00000105687	249	3.59506
5	33658215	33658859	tss	-108	Tacc3	ENSMUST00000152847	249	3.59506
5	115489237	115490520	tss	95	Gm24265	ENSMUST00000101833	249	3.59506
8	124897317	124898364	tss	-73	Sprtn	ENSMUST00000034467	249	3.59506
9	7176244	7177272	tss	-32	Dync2h1	ENSMUST00000048417	249	3.59506
9	21287816	21288366	tss	-52	Kri1	ENSMUST00000183912	249	3.59506
9	21290742	21291840	tss	-116	Cdkn2d	ENSMUST00000086374	249	3.59506
11	59662119	59662850	tss	-135	Mprip	ENSMUST00000072031	248	3.58062
11	65806686	65807622	tss	-63	Zkscan6	ENSMUST00000071465	248	3.58062
15	10981279	10982169	tss	-121	Amacr	ENSMUST00000070877	248	3.58062
17	87282512	87283204	tss	-13	4833418N02Rik	ENSMUST00000161759	248	3.58062
19	10605241	10606003	tss	-124	Ddb1	ENSMUST00000025649	248	3.58062
19	46152050	46152823	tss	-178	Gbf1	ENSMUST00000026254	248	3.58062
4	138216057	138217392	tss	-31	Hp1bp3	ENSMUST00000137851	248	3.58062
6	29433950	29434711	intron	1235	Flnc	ENSMUST00000101617	248	3.58062
7	137410294	137411183	tss	217	9430038I01Rik	ENSMUST00000120340	248	3.58062
8	13158318	13159484	tss	62	Lamp1	ENSMUST00000033824	248	3.58062
8	25596909	25597738	tss	192	D830025C05Rik	ENSMUST00000059474	248	3.58062
9	108263627	108264260	tss	-44	Dag1	ENSMUST00000080435	248	3.58062
1	155158308	155158939	tss	-84	Stx6	ENSMUST00000027743	247	3.56618
1	163994494	163995089	tss	-8	BC055324	ENSMUST00000097493	247	3.56618
10	78574225	78575175	tss	348	Ilvbl	ENSMUST00000105384	247	3.56618
14	52278789	52279885	tss	55	Rab2b	ENSMUST00000022765	247	3.56618
15	84922657	84923652	tss	-84	Nup50	ENSMUST00000165443	247	3.56618
16	17798128	17800040	intron	1874	Scarf2	ENSMUST00000012161	247	3.56618
17	25015320	25016438	tss	-107	Ift140	ENSMUST00000137386	247	3.56618
17	26780887	26782148	tss	656	Bnip1	ENSMUST00000137989	247	3.56618
19	6974215	6975179	tss	-187	Ppp1r14b	ENSMUST00000070850	247	3.56618
19	34921952	34922602	tss	-36	Kif20b	ENSMUST00000087341	247	3.56618
2	94157741	94158620	tss	-92	Hsd17b12	ENSMUST00000028619	247	3.56618
4	40722216	40723037	tss	1	Dnaja1	ENSMUST00000030118	247	3.56618
4	108578910	108579617	tss	4	Orc1	ENSMUST00000139772	247	3.56618
4	147904463	147905259	tss	-214	Mfn2	ENSMUST00000030884	247	3.56618
6	49073570	49074136	tss	5	Malsu1	ENSMUST00000128616	247	3.56618
8	61487506	61488227	tss	-43	Cbr4	ENSMUST00000034058	247	3.56618
8	89042623	89043843	tss	608	Sall1	ENSMUST00000034090	247	3.56618
1	4857382	4857914	tss	-65	Tcea1	ENSMUST00000081551	246	3.55174
1	172481762	172482388	tss	-113	Igsf9	ENSMUST00000135267	246	3.55174
11	74831754	74832619	intron	1356	Mnt	ENSMUST00000000291	246	3.55174
15	58415040	58415947	tss	-81	D15Ertd621e	ENSMUST00000037270	246	3.55174
15	75968732	75969420	tss	-33	Zfp707	ENSMUST00000109966	246	3.55174
15	76461203	76462209	intron	4288	Scx	ENSMUST00000043089	246	3.55174
16	16302306	16303215	tss	-33	Yars2	ENSMUST00000159962	246	3.55174
17	3557326	3558368	tss	-63	Tfb1m	ENSMUST00000041003	246	3.55174
17	24414180	24415151	tss	77	Rnps1	ENSMUST00000163717	246	3.55174
17	34024141	34024920	tss	29	Ring1	ENSMUST00000172739	246	3.55174
2	126151822	126152602	tss	13	Dtwd1	ENSMUST00000170908	246	3.55174
2	131262093	131262799	tss	-39	Pank2	ENSMUST00000131779	246	3.55174
3	19187855	19188543	tss	-62	Mtfr1	ENSMUST00000029129	246	3.55174
5	146220775	146221604	tss	14	Rnf6	ENSMUST00000067837	246	3.55174
7	126798881	126799523	tss	-39	Aldoa	ENSMUST00000032934	246	3.55174
8	70873001	70874043	tss	-321	Ccdc124	ENSMUST00000007865	246	3.55174
10	121625989	121626819	tss	-276	Xpot	ENSMUST00000039810	245	3.53731
11	29692527	29693235	tss	21	Rtn4	ENSMUST00000170731	245	3.53731
11	65788140	65788642	tss	-47	Map2k4	ENSMUST00000046963	245	3.53731
15	88751094	88752039	tss	-56	Zbed4	ENSMUST00000041297	245	3.53731
3	127837077	127837818	tss	-66	Ap1ar	ENSMUST00000051737	245	3.53731
3	136669456	136670354	tss	-295	Ppp3ca	ENSMUST00000070198	245	3.53731
4	133241226	133241941	tss	641	Map3k6	ENSMUST00000030677	245	3.53731
4	154160539	154161088	tss	-59	Tprgl	ENSMUST00000134492	245	3.53731
5	34636443	34637338	tss	-9	Mfsd10	ENSMUST00000149657	245	3.53731
5	77309875	77310715	tss	12	Noa1	ENSMUST00000047860	245	3.53731
5	140505185	140505836	tss	-64	Chst12	ENSMUST00000043050	245	3.53731
8	34107881	34108846	tss	20	Dctn6	ENSMUST00000117243	245	3.53731
8	122576535	122577449	tss	45	Aprt	ENSMUST00000006764	245	3.53731
9	62122391	62123406	tss	-441	Mir5133	ENSMUST00000174955	245	3.53731
1	86524945	86525713	upstream	-1258	Ptma	ENSMUST00000045897	244	3.52287
11	72606917	72607996	tss	-132	Ube2g1	ENSMUST00000021148	244	3.52287
15	78428321	78429508	tss	5	Kctd17	ENSMUST00000089414	244	3.52287
17	32364260	32364747	tss	-64	Wiz	ENSMUST00000168943	244	3.52287
2	163994475	163995454	tss	203	Ywhab	ENSMUST00000018470	244	3.52287
4	155891498	155892428	tss	-1	Pusl1	ENSMUST00000097737	244	3.52287
6	83794744	83795385	tss	4	Nagk	ENSMUST00000150322	244	3.52287
8	111056002	111056765	exon	8413	Aars	ENSMUST00000128320	244	3.52287
X	136741104	136742222	tss	155	BC065397	ENSMUST00000125022	244	3.52287
X	160501952	160502773	tss	127	Phka2	ENSMUST00000112376	244	3.52287
1	150392601	150393496	tss	-57	Tpr	ENSMUST00000119161	243	3.50843
10	42276502	42277093	tss	-18	Foxo3	ENSMUST00000105501	243	3.50843
15	74672240	74672998	tss	26	Arc	ENSMUST00000023268	243	3.50843
15	102470095	102470594	tss	-200	Pcbp2	ENSMUST00000077037	243	3.50843
17	33890520	33891166	tss	-67	Kifc1	ENSMUST00000173492	243	3.50843
17	35861083	35862002	tss	-34	Nrm	ENSMUST00000074259	243	3.50843
2	130906174	130906707	tss	-25	Atrn	ENSMUST00000028781	243	3.50843
3	32396653	32397351	tss	-612	Pik3ca	ENSMUST00000108243	243	3.50843
3	88424527	88425487	tss	-118	Slc25a44	ENSMUST00000168755	243	3.50843
5	121848672	121849110	tss	-105	Fam109a	ENSMUST00000056654	243	3.50843
7	28311844	28312378	tss	-87	Timm50	ENSMUST00000081946	243	3.50843
8	85119172	85120135	tss	-177	Zfp791	ENSMUST00000098550	243	3.50843
11	59838965	59840026	tss	-39	Nt5m	ENSMUST00000149076	242	3.49399
13	23756806	23757148	tss	11	Hist1h4b	ENSMUST00000102965	242	3.49399
14	29968039	29968878	tss	32	Selk	ENSMUST00000112268	242	3.49399
14	54603072	54603799	intron	2496	4931414P19Rik	ENSMUST00000022786	242	3.49399
15	99771169	99772138	tss	352	Cers5	ENSMUST00000176627	242	3.49399
19	44930805	44931778	tss	-25	Fam178a	ENSMUST00000096053	242	3.49399
2	128697960	128699127	tss	-634	Mertk	ENSMUST00000014505	242	3.49399
4	46649986	46650881	tss	-53	Tbc1d2	ENSMUST00000107750	242	3.49399
4	148140007	148141022	tss	-257	Mad2l2	ENSMUST00000140049	242	3.49399
7	25395504	25396159	tss	215	Lipe	ENSMUST00000003207	242	3.49399
11	53891535	53892317	tss	-226	Slc22a5	ENSMUST00000019044	241	3.47955
11	59809553	59810464	tss	1	Flcn	ENSMUST00000148151	241	3.47955
13	63814756	63815764	tss	-42	Ercc6l2	ENSMUST00000021926	241	3.47955
14	66296499	66297699	tss	-10	1700001G11Rik	ENSMUST00000145637	241	3.47955
15	57975545	57976238	intergenic	-9438	Fam83a	ENSMUST00000160942	241	3.47955
2	156179931	156180658	tss	-228	Rbm39	ENSMUST00000109587	241	3.47955
3	90264916	90266132	tss	-633	Dennd4b	ENSMUST00000098914	241	3.47955
4	134286986	134287530	tss	-68	Pdik1l	ENSMUST00000105876	241	3.47955
6	134640742	134641319	tss	-20	Loh12cr1	ENSMUST00000062755	241	3.47955
7	127966970	127967735	tss	-276	Fus	ENSMUST00000106251	241	3.47955
8	9977455	9978019	tss	-4	Abhd13	ENSMUST00000048216	241	3.47955
8	110618298	110618823	tss	-59	Vac14	ENSMUST00000034190	241	3.47955
1	167393658	167394351	tss	-235	Mgst3	ENSMUST00000028005	240	3.46512
1	182124364	182125393	tss	-78	Srp9	ENSMUST00000111018	240	3.46512
10	59951634	59952199	tss	-61	Ddit4	ENSMUST00000020308	240	3.46512
14	20347911	20348556	tss	-2	Fam149b	ENSMUST00000037698	240	3.46512
14	40966718	40967497	tss	-343	Tspan14	ENSMUST00000047652	240	3.46512
14	54893332	54894253	tss	-187	Pabpn1	ENSMUST00000022808	240	3.46512
19	42089972	42090737	tss	-88	Pi4k2a	ENSMUST00000066778	240	3.46512
2	32775239	32776004	tss	-27	Ptrh1	ENSMUST00000066352	240	3.46512
3	121814970	121815764	tss	-12	Abcd3	ENSMUST00000161742	240	3.46512
5	110107310	110108543	tss	-147	Gtpbp6	ENSMUST00000144162	240	3.46512
5	111330352	111331201	tss	-56	Pitpnb	ENSMUST00000086635	240	3.46512
5	124095615	124096509	tss	-133	Abcb9	ENSMUST00000031354	240	3.46512
8	3621142	3621789	tss	-83	Pet100	ENSMUST00000156380	240	3.46512
8	22185345	22186116	tss	21	Ckap2	ENSMUST00000046916	240	3.46512
8	83698539	83699909	tss	5	Pkn1	ENSMUST00000005616	240	3.46512
1	87213647	87214452	tss	-14	Eif4e2	ENSMUST00000123735	239	3.45068
1	162570353	162570852	tss	-8	Vamp4	ENSMUST00000135241	239	3.45068
1	179803435	179804144	tss	-244	Ahctf1	ENSMUST00000027768	239	3.45068
10	117063124	117064044	tss	5	Cct2	ENSMUST00000047672	239	3.45068
15	32244197	32245016	tss	212	0610007N19Rik	ENSMUST00000181536	239	3.45068
2	156775015	156775646	tss	-20	Myl9	ENSMUST00000088552	239	3.45068
3	95110715	95111534	tss	-10	Vps72	ENSMUST00000009102	239	3.45068
3	101376755	101377855	tss	-120	Igsf3	ENSMUST00000043983	239	3.45068
4	107066447	107067183	tss	9	Mrpl37	ENSMUST00000030365	239	3.45068
5	36464687	36465409	tss	41	Grpel1	ENSMUST00000031099	239	3.45068
6	134829586	134830457	tss	-25	Crebl2	ENSMUST00000046303	239	3.45068
8	80879217	80880099	tss	647	Gab1	ENSMUST00000034150	239	3.45068
8	104248243	104249125	tss	11	Tk2	ENSMUST00000050211	239	3.45068
1	60180082	60180867	tss	-197	Nbeal1	ENSMUST00000035569	238	3.43624
11	101119654	101120408	tss	-1	Fam134c	ENSMUST00000154513	238	3.43624
15	80264090	80264676	tss	5	Rps19bp1	ENSMUST00000052499	238	3.43624
17	56996914	56997834	tss	303	Alkbh7	ENSMUST00000002737	238	3.43624
2	150904455	150905149	tss	-55	Abhd12	ENSMUST00000056149	238	3.43624
3	108590913	108591912	tss	-2	Wdr47	ENSMUST00000124731	238	3.43624
4	55349441	55350180	tss	-94	Rad23b	ENSMUST00000030134	238	3.43624
4	116053269	116054151	tss	-220	Nsun4	ENSMUST00000165493	238	3.43624
4	150236579	150237585	tss	-50	Eno1	ENSMUST00000130632	238	3.43624
5	120510910	120511418	tss	-54	Slc8b1	ENSMUST00000068326	238	3.43624
8	71629002	71629941	exon	1601	mmu-mir-6769b	ENSMUST00000184793	238	3.43624
8	121125226	121125990	intron	-2257	Foxl1	ENSMUST00000062634	238	3.43624
10	61452623	61453148	tss	-246	Eif4ebp2	ENSMUST00000020288	237	3.4218
11	51619383	51619896	tss	-86	Nhp2	ENSMUST00000127405	237	3.4218
14	31250937	31251752	tss	-66	Bap1	ENSMUST00000022458	237	3.4218
15	38661607	38662492	tss	-48	Atp6v1c1	ENSMUST00000022904	237	3.4218
15	75929489	75930126	tss	-163	Tsta3	ENSMUST00000023231	237	3.4218
17	34646820	34647765	tss	-74	Atf6b	ENSMUST00000015605	237	3.4218
3	28805134	28806010	tss	29	Rpl22l1	ENSMUST00000043867	237	3.4218
3	87970761	87971218	tss	-38	Nes	ENSMUST00000159830	237	3.4218
4	123917023	123917666	tss	-51	Gm12905	ENSMUST00000153814	237	3.4218
5	29568794	29569980	tss	-108	Ube3c	ENSMUST00000049453	237	3.4218
5	31201894	31202674	tss	-18	Zfp513	ENSMUST00000114590	237	3.4218
5	97111373	97112166	tss	-64	Paqr3	ENSMUST00000112968	237	3.4218
7	44553166	44554172	tss	1	Nr1h2	ENSMUST00000107910	237	3.4218
8	128358574	128359677	tss	-289	Nrp1	ENSMUST00000026917	237	3.4218
9	122294218	122295015	tss	-163	Ano10	ENSMUST00000042546	237	3.4218
1	135374757	135375562	tss	75	Shisa4	ENSMUST00000041240	236	3.40736
1	179546091	179546641	tss	-32	Tfb2m	ENSMUST00000027769	236	3.40736
11	69672143	69672803	tss	42	Eif4a1	ENSMUST00000102589	236	3.40736
12	71830634	71831325	tss	-86	Daam1	ENSMUST00000085299	236	3.40736
13	34162711	34163624	tss	300	Psmg4	ENSMUST00000147632	236	3.40736
13	36735967	36736620	upstream	-1908	Nrn1	ENSMUST00000037623	236	3.40736
13	55622507	55623197	tss	-157	Caml	ENSMUST00000021963	236	3.40736
13	56521929	56522646	tss	-25	Fbxl21	ENSMUST00000121095	236	3.40736
13	92354372	92355357	tss	-99	Msh3	ENSMUST00000022220	236	3.40736
15	76701112	76701904	tss	-143	Mfsd3	ENSMUST00000019224	236	3.40736
17	15499340	15500121	tss	1	Tbp	ENSMUST00000119879	236	3.40736
19	5770897	5771657	tss	-1	Scyl1	ENSMUST00000025890	236	3.40736
19	6076599	6077482	tss	-71	Vps51	ENSMUST00000159211	236	3.40736
2	129296827	129297747	tss	8	Gm14023	ENSMUST00000144178	236	3.40736
3	90079271	90080591	tss	-183	Tpm3	ENSMUST00000127955	236	3.40736
4	116708090	116708780	tss	-30	Mmachc	ENSMUST00000030453	236	3.40736
4	126753145	126754154	tss	-30	Ncdn	ENSMUST00000127079	236	3.40736
6	35133284	35134022	tss	-5	Cnot4	ENSMUST00000114993	236	3.40736
7	4812279	4812976	tss	-338	Ube2s	ENSMUST00000079496	236	3.40736
8	70172111	70172756	tss	52	Tmem161a	ENSMUST00000182365	236	3.40736
1	128359142	128360190	tss	-134	Mcm6	ENSMUST00000027601	235	3.39293
1	164248558	164249268	tss	-136	Slc19a2	ENSMUST00000044021	235	3.39293
11	6625651	6626350	tss	9	Tbrg4	ENSMUST00000136682	235	3.39293
11	115276811	115277582	tss	-221	Fdxr	ENSMUST00000021078	235	3.39293
12	116405059	116405611	tss	-121	Ncapg2	ENSMUST00000084828	235	3.39293
15	28025636	28026400	tss	-254	Trio	ENSMUST00000090247	235	3.39293
19	5729448	5730115	tss	-43	Fam89b	ENSMUST00000161368	235	3.39293
19	47536867	47537614	tss	-14	Obfc1	ENSMUST00000049369	235	3.39293
7	110121361	110122169	tss	-500	Wee1	ENSMUST00000033326	235	3.39293
8	3499875	3500694	tss	-31	Mcoln1	ENSMUST00000004683	235	3.39293
1	75168246	75169402	tss	-19	Zfand2b	ENSMUST00000160439	234	3.37849
11	96777335	96778095	tss	-126	Snx11	ENSMUST00000107661	234	3.37849
13	110394616	110395204	tss	-37	Plk2	ENSMUST00000022212	234	3.37849
17	30575926	30576873	tss	39	Btbd9	ENSMUST00000079924	234	3.37849
2	155956108	155956982	tss	-12	Cep250	ENSMUST00000149905	234	3.37849
4	148626380	148627537	tss	-18	Tardbp	ENSMUST00000045180	234	3.37849
5	138186866	138187627	tss	-12	Taf6	ENSMUST00000123415	234	3.37849
6	29916547	29917237	tss	-25	Strip2	ENSMUST00000046028	234	3.37849
6	86396899	86397590	tss	-15	Pcyox1	ENSMUST00000032065	234	3.37849
11	102555940	102556610	tss	-16	Gpatch8	ENSMUST00000143842	233	3.36405
13	47042966	47043730	tss	-13	Tpmt	ENSMUST00000136864	233	3.36405
13	48545408	48546295	intergenic	-7666	Mirlet7a-1	ENSMUST00000083487	233	3.36405
14	60251213	60251966	tss	-274	Nupl1	ENSMUST00000041905	233	3.36405
17	24632458	24633363	tss	-22	Tsc2	ENSMUST00000097373	233	3.36405
17	25115277	25116412	tss	21	Telo2	ENSMUST00000130525	233	3.36405
17	27555106	27556169	tss	-1247	Hmga1	ENSMUST00000117600	233	3.36405
18	56707274	56708013	tss	-311	Lmnb1	ENSMUST00000025486	233	3.36405
4	120924679	120925290	tss	-78	Exo5	ENSMUST00000156836	233	3.36405
5	122354046	122354660	tss	-26	Vps29	ENSMUST00000155671	233	3.36405
5	123906851	123907622	tss	12	Denr	ENSMUST00000023869	233	3.36405
5	124425410	124426292	tss	-163	Sbno1	ENSMUST00000065263	233	3.36405
8	11550234	11551189	tss	31	Cars2	ENSMUST00000049461	233	3.36405
8	70804643	70805278	upstream	-3449	Il12rb1	ENSMUST00000000808	233	3.36405
8	123477520	123478355	tss	53	Afg3l1	ENSMUST00000133606	233	3.36405
9	21091523	21092333	tss	-51	Raver1	ENSMUST00000115487	233	3.36405
X	151343594	151344340	tss	-325	Fam120c	ENSMUST00000073364	233	3.36405
1	80340565	80341292	tss	-585	Cul3	ENSMUST00000163119	232	3.34961
1	180256017	180256615	tss	-15	Psen2	ENSMUST00000111108	232	3.34961
15	74955181	74955819	tss	469	Ly6e	ENSMUST00000051698	232	3.34961
16	22439420	22440218	tss	1	Etv5	ENSMUST00000079601	232	3.34961
17	35837972	35838988	tss	-43	Tubb5	ENSMUST00000156050	232	3.34961
17	56609269	56610483	tss	-111	2410015M20Rik	ENSMUST00000052832	232	3.34961
19	5731408	5732023	tss	-12	Sssca1	ENSMUST00000159693	232	3.34961
19	6140482	6141400	tss	-110	Arl2	ENSMUST00000134821	232	3.34961
2	92375043	92375684	tss	-13	Pex16	ENSMUST00000154669	232	3.34961
2	92433752	92434443	tss	-171	Cry2	ENSMUST00000090559	232	3.34961
4	134186696	134187449	tss	-105	Cep85	ENSMUST00000040271	232	3.34961
6	8509028	8509952	tss	-210	A430035B10Rik	ENSMUST00000144568	232	3.34961
6	143099858	143100476	tss	-121	C2cd5	ENSMUST00000171349	232	3.34961
7	6362352	6363509	intergenic	-8373	Zfp78	ENSMUST00000086323	232	3.34961
7	16874701	16875469	tss	-110	Dact3	ENSMUST00000108493	232	3.34961
8	60890071	60890727	tss	-21	2700029M09Rik	ENSMUST00000146863	232	3.34961
8	94178592	94179483	tss	25	Mt1	ENSMUST00000034215	232	3.34961
8	126566254	126567237	tss	-290	Gm26759	ENSMUST00000181773	232	3.34961
9	108991363	108992228	tss	-300	Pfkfb4	ENSMUST00000147989	232	3.34961
X	94234474	94235146	tss	-105	Klhl15	ENSMUST00000113908	232	3.34961
1	136465962	136466585	upstream	-1649	Kif14	ENSMUST00000047817	231	3.33517
11	20200921	20201595	tss	-156	Rab1	ENSMUST00000020358	231	3.33517
11	62879102	62879774	tss	-72	Tvp23b	ENSMUST00000014321	231	3.33517
14	18238106	18238815	tss	409	Nr1d2	ENSMUST00000143308	231	3.33517
14	21987717	21988657	exon	1573	Zfp503	ENSMUST00000043409	231	3.33517
15	99074581	99075406	tss	-41	Troap	ENSMUST00000039665	231	3.33517
17	35994229	35994677	tss	-3	A930015D03Rik	ENSMUST00000173900	231	3.33517
19	5490196	5491015	tss	-53	Cfl1	ENSMUST00000116560	231	3.33517
2	118745406	118745856	tss	-116	5430417L22Rik	ENSMUST00000149978	231	3.33517
2	164769328	164770167	tss	-36	Ube2c	ENSMUST00000088248	231	3.33517
3	99140626	99141628	tss	0	Wars2	ENSMUST00000135960	231	3.33517
4	106678726	106679288	tss	-25	Ttc4	ENSMUST00000026480	231	3.33517
4	128962167	128963179	tss	-45	Adc	ENSMUST00000143912	231	3.33517
8	25976575	25977263	tss	-13	Hgsnat	ENSMUST00000037609	231	3.33517
8	79711317	79712306	tss	-12	Abce1	ENSMUST00000080536	231	3.33517
8	94011952	94013171	tss	-303	Amfr	ENSMUST00000053766	231	3.33517
X	7898794	7899804	tss	-42	Pqbp1	ENSMUST00000033497	231	3.33517
1	119504420	119505232	tss	-102	Ralb	ENSMUST00000156213	230	3.32074
11	115162976	115163539	tss	-149	Slc9a3r1	ENSMUST00000021077	230	3.32074
14	46760132	46760748	tss	-121	Cdkn3	ENSMUST00000067426	230	3.32074
17	3114340	3115461	tss	-110	Scaf8	ENSMUST00000076734	230	3.32074
17	71615854	71616488	tss	-36	Wdr43	ENSMUST00000047086	230	3.32074
18	60525812	60526800	tss	169	Dctn4	ENSMUST00000025505	230	3.32074
18	73572025	73572922	tss	-745	Mex3c	ENSMUST00000091852	230	3.32074
3	32510222	32510936	upstream	-4815	Zfp639	ENSMUST00000029203	230	3.32074
3	83055150	83056008	tss	-77	Plrg1	ENSMUST00000150268	230	3.32074
3	88531060	88532135	tss	-919	Mex3a	ENSMUST00000172699	230	3.32074
3	94974444	94975394	tss	20	Pi4kb	ENSMUST00000072287	230	3.32074
3	116594516	116595310	tss	-59	Trmt13	ENSMUST00000156161	230	3.32074
7	3644495	3645447	tss	-118	Gm15927	ENSMUST00000148641	230	3.32074
7	30559638	30560081	tss	-9	Lin37	ENSMUST00000108164	230	3.32074
7	38107341	38108163	tss	-217	Ccne1	ENSMUST00000108023	230	3.32074
7	44304738	44305735	exon	1902	Clec11a	ENSMUST00000004587	230	3.32074
11	23665782	23666621	tss	-103	Pus10	ENSMUST00000143117	229	3.3063
11	69921257	69921978	tss	-223	Eif5a	ENSMUST00000108613	229	3.3063
15	36793271	36794674	tss	-20	Ywhaz	ENSMUST00000154879	229	3.3063
15	76230748	76231659	tss	312	Plec	ENSMUST00000089610	229	3.3063
17	33908945	33909763	tss	-44	BC051226	ENSMUST00000174321	229	3.3063
17	56074128	56075316	tss	-135	Ubxn6	ENSMUST00000139371	229	3.3063
2	26444998	26445754	tss	-149	Sec16a	ENSMUST00000091252	229	3.3063
2	148732230	148732979	tss	-59	Napb	ENSMUST00000028926	229	3.3063
2	181601033	181601543	tss	-44	Prpf6	ENSMUST00000136481	229	3.3063
3	133091588	133092281	tss	-10	Ints12	ENSMUST00000160036	229	3.3063
5	123720687	123721301	tss	1	Zcchc8	ENSMUST00000031376	229	3.3063
6	30304319	30305038	tss	-5	Ube2h	ENSMUST00000102993	229	3.3063
6	115994554	115995349	tss	-41	Plxnd1	ENSMUST00000015511	229	3.3063
6	119847678	119849005	tss	384	3110021A11Rik	ENSMUST00000062454	229	3.3063
6	120038388	120039105	tss	-139	Wnk1	ENSMUST00000060043	229	3.3063
9	108201096	108201644	intergenic	-11067	Bsn	ENSMUST00000035208	229	3.3063
9	118149789	118150425	tss	106	Gm17399	ENSMUST00000181824	229	3.3063
1	59912410	59913200	tss	-48	Fam117b	ENSMUST00000036540	228	3.29186
10	62486629	62487357	tss	-165	Vps26a	ENSMUST00000105447	228	3.29186
10	86778358	86779205	tss	-43	Nt5dc3	ENSMUST00000099396	228	3.29186
11	69062608	69063273	upstream	-2560	9330160F10Rik	ENSMUST00000101007	228	3.29186
11	101082154	101082837	tss	-84	Coasy	ENSMUST00000001806	228	3.29186
11	121354088	121354862	tss	22	Wdr45b	ENSMUST00000026173	228	3.29186
12	113000287	113001109	tss	-176	Brf1	ENSMUST00000011302	228	3.29186
16	64851634	64852297	tss	-142	Cggbp1	ENSMUST00000067744	228	3.29186
19	34877724	34878516	tss	-115	Pank1	ENSMUST00000112460	228	3.29186
19	53599831	53600629	tss	-221	Smc3	ENSMUST00000025930	228	3.29186
3	89213721	89214723	tss	-76	Mtx1	ENSMUST00000173593	228	3.29186
3	122923844	122924602	tss	-85	4933405D12Rik	ENSMUST00000180557	228	3.29186
4	11966263	11967047	tss	176	1700123M08Rik	ENSMUST00000146154	228	3.29186
4	150854677	150855373	tss	-59	Errfi1	ENSMUST00000030811	228	3.29186
[truncated: 6,226 more rows]

## Sheet: Sp3_Ab1_MEFs
chr	start	stop	GenomicPosition TSS=500 bp, upstream=5000 bp	Next transcript tss distance	Next transcript gene name	Next transcript stable_id	Tag count_Sp3_Ab1_MEFs	Tag count normalized to 1e+06
15	102721784	102722661	tss	-24	Calcoco1	ENSMUST00000023818	547	14.8928
9	107587152	107588094	tss	-76	Ifrd2	ENSMUST00000010192	341	9.28415
15	102405211	102407077	tss	-28	Sp1	ENSMUST00000170884	330	8.98466
8	4677098	4679425	tss	-7	Gm7461	ENSMUST00000058918	316	8.60349
8	66486073	66487085	tss	-35	Tma16	ENSMUST00000145787	311	8.46736
2	148672084	148673084	tss	-48	Nxt1	ENSMUST00000109961	310	8.44014
8	20424675	20425138	tss	-28	2610005L07Rik	ENSMUST00000140111	288	7.84116
5	138160654	138161429	tss	-37	Cops6	ENSMUST00000019638	266	7.24218
7	5014309	5015930	tss	-156	Fiz1	ENSMUST00000165320	261	7.10605
9	57075554	57077404	tss	332	Sin3a	ENSMUST00000163400	261	7.10605
9	124422449	124424797	tss	1035	Ppp2r3d	ENSMUST00000180270	257	6.99715
8	95434234	95435670	tss	-82	Gtl3	ENSMUST00000034249	253	6.88824
15	100614630	100616182	tss	-171	C330013E15Rik	ENSMUST00000181034	251	6.83379
GL456370.1	13641	15682	intergenic				249	6.77934
15	81465867	81467038	tss	-84	Rbx1	ENSMUST00000023036	242	6.58875
15	88861806	88862678	tss	175	Pim3	ENSMUST00000042818	242	6.58875
15	83148897	83150122	tss	-64	Poldip3	ENSMUST00000058793	241	6.56153
8	11555061	11556613	tss	-172	Ing1	ENSMUST00000054399	241	6.56153
10	81137053	81137893	tss	-523	Zbtb7a	ENSMUST00000117956	235	6.39817
14	21500189	21501649	tss	303	Kat6b	ENSMUST00000182964	233	6.34372
3	135437767	135438973	tss	-103	Ube2d3	ENSMUST00000106291	230	6.26204
10	75517162	75518350	tss	8	Gucd1	ENSMUST00000118936	225	6.12591
10	80147651	80149793	tss	-290	Midn	ENSMUST00000042057	223	6.07145
15	102517614	102518959	tss	-33	Tarbp2	ENSMUST00000131184	222	6.04423
15	85634115	85635235	intergenic	-52760	Wnt7b	ENSMUST00000023015	221	6.017
15	36608589	36609799	tss	-117	Pabpc1	ENSMUST00000146327	218	5.93532
15	81857835	81858729	tss	-24	Tob2	ENSMUST00000050467	218	5.93532
11	74829869	74831204	tss	-492	Mnt	ENSMUST00000000291	207	5.63583
7	24883856	24884808	tss	127	Rps19	ENSMUST00000108430	207	5.63583
15	77841868	77842881	tss	-154	Myh9	ENSMUST00000016771	205	5.58138
5	117119542	117120378	tss	-141	Taok3	ENSMUST00000111978	205	5.58138
8	122280939	122282249	tss	-609	Zfpm1	ENSMUST00000054052	204	5.55415
GL456370.1	11196	12785	intergenic				202	5.4997
3	37419212	37420373	tss	-95	Spata5	ENSMUST00000108112	195	5.30912
8	4252780	4253774	tss	-5	Snapc2	ENSMUST00000011981	195	5.30912
8	105827037	105827943	tss	-188	Tsnaxip1	ENSMUST00000034365	193	5.25467
8	70538685	70539913	tss	-96	Ell	ENSMUST00000093454	192	5.22744
8	120588812	120589843	tss	85	Gins2	ENSMUST00000034278	192	5.22744
8	46551583	46552189	tss	-105	Mlf1ip	ENSMUST00000135432	191	5.20021
15	75616110	75616934	tss	-75	Zfp41	ENSMUST00000161785	189	5.14576
15	78876660	78877985	tss	285	Gga1	ENSMUST00000041587	189	5.14576
5	125389505	125390314	tss	131	Ubc	ENSMUST00000136312	189	5.14576
1	165460303	165461404	tss	39	Mpc2	ENSMUST00000027853	187	5.09131
14	26669411	26670212	tss	15	Pde12	ENSMUST00000052932	187	5.09131
17	35121049	35121687	tss	-70	Csnk2b	ENSMUST00000025246	187	5.09131
3	61363514	61364874	tss	-2	Rap2b	ENSMUST00000049064	184	5.00963
10	80433399	80434366	tss	-274	Tcf3	ENSMUST00000105345	183	4.9824
8	4165893	4166916	tss	-137	Evi5l	ENSMUST00000176149	183	4.9824
11	16950977	16951573	tss	-33	2810442I21Rik	ENSMUST00000136053	182	4.95518
17	45572957	45574129	tss	-62	Hsp90ab1	ENSMUST00000151306	182	4.95518
8	71272073	71273265	tss	-117	Myo9b	ENSMUST00000071935	182	4.95518
11	48816633	48817712	tss	-84	Trim41	ENSMUST00000140800	181	4.92795
6	52012079	52013339	tss	-90	Skap2	ENSMUST00000078214	181	4.92795
15	81810535	81811945	tss	1	Tef	ENSMUST00000168200	180	4.90072
17	32388820	32389771	tss	-45	Wiz	ENSMUST00000087699	179	4.8735
5	122820681	122822067	tss	-85	Anapc5	ENSMUST00000086216	179	4.8735
9	15357380	15358518	tss	-90	5830418K08Rik	ENSMUST00000161132	178	4.84627
13	100650798	100651538	tss	-120	Taf9	ENSMUST00000022135	177	4.81905
7	121707235	121707796	tss	-264	Usp31	ENSMUST00000046929	177	4.81905
8	121949702	121950793	tss	-264	Banp	ENSMUST00000093078	176	4.79182
2	164878979	164880222	tss	-112	Pcif1	ENSMUST00000122810	175	4.76459
2	26445019	26446048	tss	-134	0610009E02Rik	ENSMUST00000133463	174	4.73737
3	8923216	8924210	tss	95	Mrps28	ENSMUST00000042148	174	4.73737
10	81320223	81321241	tss	-244	Cactin	ENSMUST00000050867	173	4.71014
11	69059169	69060022	tss	-56	2310047M10Rik	ENSMUST00000051888	173	4.71014
15	81190442	81191280	tss	5	4930483J18Rik	ENSMUST00000138715	173	4.71014
5	31047867	31048809	tss	99	Slc5a6	ENSMUST00000114668	173	4.71014
8	114439167	114439890	tss	-48	Wwox	ENSMUST00000004756	173	4.71014
18	31633982	31635255	tss	-72	Sap130	ENSMUST00000178164	172	4.68291
2	3283321	3284356	tss	-235	Nmt2	ENSMUST00000081932	171	4.65569
5	20881931	20882821	tss	129	Tmem60	ENSMUST00000115259	170	4.62846
9	44406986	44407899	tss	-2	Trappc4	ENSMUST00000034623	170	4.62846
17	87107013	87107791	tss	-182	Socs5	ENSMUST00000041369	169	4.60124
6	124828787	124829803	tss	-161	Usp5	ENSMUST00000153306	169	4.60124
7	127776417	127777446	tss	-54	Setd1a	ENSMUST00000144406	169	4.60124
3	41082785	41083619	tss	-118	Pgrmc2	ENSMUST00000058578	168	4.57401
15	73067099	73068003	intergenic	-6346	Trappc9	ENSMUST00000170633	167	4.54678
2	28640798	28641481	tss	-121	Tsc1	ENSMUST00000156857	167	4.54678
8	86623130	86624369	tss	-121	Lonp2	ENSMUST00000034141	167	4.54678
8	95080612	95081569	tss	-260	Katnb1	ENSMUST00000034239	167	4.54678
1	75316856	75318009	tss	5	Dnpep	ENSMUST00000066668	165	4.49233
15	76511460	76512248	tss	1	Dgat1	ENSMUST00000023214	165	4.49233
8	47674715	47675662	tss	-81	AA386476	ENSMUST00000098781	165	4.49233
1	127773645	127774486	tss	-81	Ccnt2	ENSMUST00000027587	164	4.4651
15	98917419	98918608	tss	4	Lmbr1l	ENSMUST00000023736	164	4.4651
10	11148728	11149732	tss	-72	Shprh	ENSMUST00000159810	163	4.43788
13	49420839	49421560	tss	-143	Ippk	ENSMUST00000021817	163	4.43788
10	80167360	80168462	tss	-116	Cirbp	ENSMUST00000105365	162	4.41065
14	67715188	67716283	tss	-72	Cdca2	ENSMUST00000155312	162	4.41065
17	57031373	57032366	tss	-531	Khsrp	ENSMUST00000007814	162	4.41065
2	165326154	165326943	tss	-87	Elmo2	ENSMUST00000128690	162	4.41065
4	101646927	101647909	tss	-124	Leprot	ENSMUST00000030254	162	4.41065
6	71632802	71633807	tss	-402	Kdm3a	ENSMUST00000065509	162	4.41065
14	55590912	55591937	tss	-69	Rnf31	ENSMUST00000019443	161	4.38343
15	83171606	83172575	tss	306	Cyb5r3	ENSMUST00000018186	161	4.38343
17	26715971	26716736	tss	644	Crebrf	ENSMUST00000151681	161	4.38343
5	135544973	135545850	tss	-303	Hip1	ENSMUST00000060311	161	4.38343
13	55599696	55600289	tss	-51	B4galt7	ENSMUST00000064701	160	4.3562
19	46598614	46599327	tss	-135	Wbp1l	ENSMUST00000138302	159	4.32897
4	129189490	129190139	tss	29	Yars	ENSMUST00000001365	159	4.32897
16	91728443	91729527	tss	-66	Itsn1	ENSMUST00000114001	158	4.30175
4	143412296	143413090	tss	226	Pramef8	ENSMUST00000059790	158	4.30175
8	75033299	75034266	tss	341	Tom1	ENSMUST00000165630	158	4.30175
14	62837096	62837895	tss	-204	Wdfy2	ENSMUST00000014691	157	4.27452
2	32451297	32452310	tss	-552	Slc25a25	ENSMUST00000113310	157	4.27452
5	149184082	149184912	tss	99	Uspl1	ENSMUST00000121416	157	4.27452
17	24073237	24073896	tss	-42	Kctd5	ENSMUST00000017090	156	4.24729
2	33130627	33131919	tss	388	Garnl3	ENSMUST00000137381	156	4.24729
3	96629551	96630290	tss	-15	Rbm8a	ENSMUST00000048915	156	4.24729
3	97227309	97228153	tss	-261	Bcl9	ENSMUST00000135247	156	4.24729
6	113306205	113307237	tss	-303	Brpf1	ENSMUST00000113122	156	4.24729
8	69624789	69625759	tss	253	Zfp868	ENSMUST00000140522	156	4.24729
8	70138933	70139719	tss	-133	2310045N01Rik	ENSMUST00000002418	156	4.24729
8	70698047	70699137	tss	692	Jund	ENSMUST00000095267	156	4.24729
1	36939393	36940165	tss	-245	Tmem131	ENSMUST00000027290	155	4.22007
15	3995410	3996258	tss	-98	AW549877	ENSMUST00000046633	155	4.22007
15	81871729	81872706	tss	-82	Aco2	ENSMUST00000135198	155	4.22007
17	35516631	35517735	tss	-133	Tcf19	ENSMUST00000161012	155	4.22007
3	107332903	107334202	tss	15	Rbm15	ENSMUST00000061772	155	4.22007
8	71366704	71367856	tss	115	Use1	ENSMUST00000142685	155	4.22007
11	69837483	69838677	tss	-147	Tmem256	ENSMUST00000133967	153	4.16562
17	33759691	33760711	tss	-18	Rab11b	ENSMUST00000174744	153	4.16562
8	71569430	71570764	exon	1643	Slc27a1	ENSMUST00000034267	153	4.16562
1	93478166	93479242	tss	-48	Sept2	ENSMUST00000027495	152	4.13839
19	8818812	8820217	tss	204	Hnrnpul2	ENSMUST00000096753	152	4.13839
3	35680359	35680762	intergenic	-54834	Gm25696	ENSMUST00000082900	152	4.13839
4	43492739	43493593	tss	-145	Ccdc107	ENSMUST00000030181	152	4.13839
10	80621850	80622841	tss	-302	Csnk1g2	ENSMUST00000079773	151	4.11116
14	45329352	45330175	tss	-98	Psmc6	ENSMUST00000022380	151	4.11116
15	58134974	58135762	tss	-65	Atad2	ENSMUST00000038194	151	4.11116
3	96172148	96172870	tss	-54	Sf3b4	ENSMUST00000153977	151	4.11116
3	138442384	138443367	tss	-52	Adh5	ENSMUST00000005964	151	4.11116
5	142550899	142551714	tss	-161	Radil	ENSMUST00000063635	151	4.11116
17	29490116	29490933	tss	-359	Pim1	ENSMUST00000024811	150	4.08394
8	88118326	88119077	tss	-65	Cnep1r1	ENSMUST00000095214	150	4.08394
1	58392608	58393275	tss	-166	Bzw1	ENSMUST00000050552	149	4.05671
14	70099708	70100325	tss	-61	Bin3	ENSMUST00000022680	149	4.05671
2	128817743	128818677	tss	8	Tmem87b	ENSMUST00000110325	149	4.05671
3	89393347	89394284	tss	-100	Zbtb7b	ENSMUST00000126027	149	4.05671
5	139149206	139150371	tss	260	Prkar1b	ENSMUST00000130180	149	4.05671
17	25727190	25728001	tss	-94	Chtf18	ENSMUST00000048054	148	4.02948
5	36581715	36582665	tss	-243	Tbc1d14	ENSMUST00000136189	148	4.02948
10	80577202	80578226	tss	-104	Klf16	ENSMUST00000038558	147	4.00226
17	34849983	34850692	tss	-77	Nelfe	ENSMUST00000097343	147	4.00226
19	42518453	42519053	tss	-13	R3hcc1l	ENSMUST00000160107	147	4.00226
3	130730083	130730715	tss	-22	Rpl34	ENSMUST00000135691	147	4.00226
5	121836506	121837476	tss	-115	Sh2b3	ENSMUST00000086310	146	3.97503
7	97331860	97332702	tss	-131	Kctd21	ENSMUST00000054107	146	3.97503
1	74284487	74285390	tss	2	Pnkd	ENSMUST00000113805	145	3.94781
10	79908237	79909155	tss	42	Med16	ENSMUST00000163125	145	3.94781
17	35164692	35165539	tss	-105	Gm17705	ENSMUST00000172285	145	3.94781
18	74778584	74779372	tss	-236	Gm23119	ENSMUST00000158610	145	3.94781
5	125465483	125466211	intergenic	-9958	Aacs	ENSMUST00000031445	145	3.94781
8	23256828	23257482	tss	-56	Golga7	ENSMUST00000051094	145	3.94781
2	173659097	173660048	tss	-41	Ppp4r1l-ps	ENSMUST00000140992	144	3.92058
9	21149469	21150235	tss	-32	Cdc37	ENSMUST00000019615	144	3.92058
9	101251319	101252164	tss	-34	Ppp2r3a	ENSMUST00000075941	143	3.89335
15	76639622	76640323	tss	-7	Tonsl	ENSMUST00000168185	142	3.86613
15	102073217	102074115	tss	-13	Eif4b	ENSMUST00000169681	142	3.86613
3	32708069	32709109	tss	-8	Actl6a	ENSMUST00000029214	142	3.86613
8	109692966	109693636	tss	-23	Ist1	ENSMUST00000034164	142	3.86613
9	26999299	26999951	tss	-5	Acad8	ENSMUST00000120367	142	3.86613
10	117063199	117064204	tss	-23	Cct2	ENSMUST00000047672	141	3.8389
14	120477311	120478482	tss	-619	Rap2a	ENSMUST00000062117	141	3.8389
2	11777317	11778017	tss	-17	Fbxo18	ENSMUST00000071564	141	3.8389
2	91649691	91650412	tss	-29	Arhgap1	ENSMUST00000111331	141	3.8389
5	137600491	137601315	tss	-11	Mospd3	ENSMUST00000126904	141	3.8389
10	80159592	80160448	intergenic	-6000	Cirbp	ENSMUST00000154726	140	3.81167
3	88424904	88425502	tss	-92	Slc25a44	ENSMUST00000168755	140	3.81167
8	111521745	111522493	tss	-175	Wdr59	ENSMUST00000038193	140	3.81167
10	40348642	40349540	tss	-117	Cdk19	ENSMUST00000044672	139	3.78445
10	94198669	94199299	tss	-3	Ndufa12	ENSMUST00000125379	139	3.78445
15	81399056	81400214	tss	-195	St13	ENSMUST00000023039	139	3.78445
19	8802087	8802978	tss	12	Zbtb3	ENSMUST00000172175	139	3.78445
9	59655913	59656778	tss	56	Pkm	ENSMUST00000163694	139	3.78445
X	102156767	102157480	tss	-31	Ercc6l	ENSMUST00000056904	139	3.78445
12	87146992	87148153	tss	-31	Gstz1	ENSMUST00000063117	138	3.75722
14	56571445	56572264	tss	-15	Cenpj	ENSMUST00000065302	138	3.75722
19	6979740	6980774	tss	6	Fkbp2	ENSMUST00000070878	138	3.75722
2	32712618	32713521	tss	43	Mir2861	ENSMUST00000175539	138	3.75722
7	44929357	44930263	tss	-238	Ap2a1	ENSMUST00000166972	138	3.75722
8	70796890	70797974	tss	-649	mmu-mir-7240	ENSMUST00000184074	138	3.75722
1	55087669	55088389	tss	5	Hspd1	ENSMUST00000027123	137	3.73
10	18234665	18235527	tss	109	Gm10827	ENSMUST00000181897	137	3.73
15	34082213	34083141	tss	-36	Mtdh	ENSMUST00000172082	137	3.73
17	46160612	46161409	tss	-116	Gtpbp2	ENSMUST00000024748	137	3.73
2	5950672	5951650	tss	-178	Upf2	ENSMUST00000060092	137	3.73
5	24685420	24686184	tss	104	Nub1	ENSMUST00000068825	137	3.73
7	27178312	27179322	tss	-70	Rab4b	ENSMUST00000093040	137	3.73
7	126503279	126504057	tss	-296	Atxn2l	ENSMUST00000040202	137	3.73
9	57072807	57073923	intron	1532	Sin3a	ENSMUST00000169879	137	3.73
14	55559804	55561024	tss	5	Dcaf11	ENSMUST00000127991	136	3.70277
19	4927673	4928633	tss	-23	Dpp3	ENSMUST00000025851	136	3.70277
2	10048321	10048922	tss	-66	Taf3	ENSMUST00000026888	136	3.70277
9	59750242	59751392	tss	-77	Myo9a	ENSMUST00000128341	136	3.70277
11	59227974	59228589	tss	-47	Arf1	ENSMUST00000061242	135	3.67554
13	47042870	47043648	tss	19	Tpmt	ENSMUST00000136864	135	3.67554
3	38484750	38485377	tss	-156	Ankrd50	ENSMUST00000120875	135	3.67554
9	104001930	104003007	tss	51	Nphp3	ENSMUST00000035167	135	3.67554
15	76903672	76904343	tss	-19	Rpl8	ENSMUST00000004072	134	3.64832
15	82244180	82245039	tss	182	Cenpm	ENSMUST00000089155	134	3.64832
16	93831801	93832557	tss	97	Morc3	ENSMUST00000044068	134	3.64832
3	122983981	122984906	tss	-143	Usp53	ENSMUST00000090379	134	3.64832
8	18594777	18595748	tss	-4	Mcph1	ENSMUST00000039412	134	3.64832
8	70282516	70283175	tss	-73	Homer3	ENSMUST00000110124	134	3.64832
9	56417836	56419201	tss	-284	C230081A13Rik	ENSMUST00000061552	134	3.64832
9	65293833	65294612	tss	-103	Clpx	ENSMUST00000015501	134	3.64832
17	24549493	24550260	tss	4	Pkd1	ENSMUST00000035565	133	3.62109
18	46597299	46597969	tss	-80	Eif1a	ENSMUST00000078079	133	3.62109
3	88296227	88297285	tss	258	Tsacc	ENSMUST00000010682	133	3.62109
3	108200275	108201148	tss	-51	Cyb561d1	ENSMUST00000106654	133	3.62109
4	155668885	155669763	tss	-240	Mib2	ENSMUST00000103176	133	3.62109
15	78934661	78935359	tss	-64	Nol12	ENSMUST00000138880	132	3.59386
15	99370173	99370840	tss	-23	Fmnl3	ENSMUST00000088233	132	3.59386
4	151995998	151996774	tss	-115	Phf13	ENSMUST00000055688	132	3.59386
5	135148861	135149864	tss	9	Tbl2	ENSMUST00000153183	132	3.59386
6	120038285	120038996	tss	-61	Wnk1	ENSMUST00000060043	132	3.59386
9	48984759	48985641	tss	-115	Usp28	ENSMUST00000047349	132	3.59386
9	104062969	104063912	tss	-85	Uba5	ENSMUST00000035166	132	3.59386
10	43221031	43221730	tss	-44	Pdss2	ENSMUST00000095725	131	3.56664
13	17694625	17695573	tss	-204	5033411D12Rik	ENSMUST00000068545	131	3.56664
15	38300462	38301373	tss	-113	Klf10	ENSMUST00000074043	131	3.56664
16	14159154	14159874	tss	-175	Mir484	ENSMUST00000093566	131	3.56664
17	78417472	78418592	tss	-29	Fez2	ENSMUST00000112487	131	3.56664
4	151861628	151862681	tss	-87	Camta1	ENSMUST00000097774	131	3.56664
1	84839318	84840118	tss	-263	Trip12	ENSMUST00000027421	130	3.53941
10	42277501	42278423	upstream	-1395	Foxo3	ENSMUST00000105501	130	3.53941
10	59221295	59222118	tss	144	Sept10	ENSMUST00000165971	130	3.53941
10	81167476	81168219	tss	-20	Pias4	ENSMUST00000005064	130	3.53941
15	76659531	76660494	tss	253	Cyhr1	ENSMUST00000081291	130	3.53941
16	57606576	57607285	tss	-97	Cmss1	ENSMUST00000114371	130	3.53941
19	45749269	45749837	tss	-13	Npm3	ENSMUST00000070215	130	3.53941
15	73060709	73061446	tss	55	Trappc9	ENSMUST00000089770	129	3.51219
15	81729700	81730510	tss	-192	Rangap1	ENSMUST00000170134	129	3.51219
15	99392537	99393195	tss	23	Tmbim6	ENSMUST00000023749	129	3.51219
15	99972268	99973001	tss	-13	Larp4	ENSMUST00000100206	129	3.51219
15	103239337	103240553	tss	-209	Hnrnpa1	ENSMUST00000036004	129	3.51219
19	4121256	4121900	tss	6	Aip	ENSMUST00000025767	129	3.51219
19	53313935	53314713	intron	3850	Mxi1	ENSMUST00000003870	129	3.51219
3	89418113	89419450	tss	468	Shc1	ENSMUST00000107417	129	3.51219
5	31192842	31193470	tss	-17	Eif2b4	ENSMUST00000166769	129	3.51219
8	46470447	46471278	tss	-268	Acsl1	ENSMUST00000034046	129	3.51219
9	120933014	120933640	tss	1	Ctnnb1	ENSMUST00000007130	129	3.51219
13	90922616	90923507	tss	-34	Rps23	ENSMUST00000051955	128	3.48496
15	80254820	80255732	tss	16	Atf4	ENSMUST00000109605	128	3.48496
19	34922037	34922715	tss	-32	Kif20b	ENSMUST00000087341	128	3.48496
3	75556767	75557651	tss	-146	Pdcd10	ENSMUST00000161137	128	3.48496
3	123507996	123508929	tss	-381	Snora24	ENSMUST00000174989	128	3.48496
5	135934474	135935360	tss	-365	Ywhag	ENSMUST00000126639	128	3.48496
7	110061086	110062018	tss	-173	Zfp143	ENSMUST00000084727	128	3.48496
8	13785366	13786217	tss	337	Upf3a	ENSMUST00000043767	128	3.48496
11	69995120	69995961	tss	-113	Phf23	ENSMUST00000018716	127	3.45773
15	39112457	39113300	tss	-49	Slc25a32	ENSMUST00000022908	127	3.45773
19	4125614	4126330	tss	-8	Aip	ENSMUST00000117831	127	3.45773
19	53142084	53142928	tss	-183	Add3	ENSMUST00000050096	127	3.45773
2	32756901	32757528	tss	-40	Tor2a	ENSMUST00000009707	127	3.45773
6	145746054	145746846	tss	-206	Gm15704	ENSMUST00000144757	127	3.45773
9	65579807	65580553	tss	-132	Plekho2	ENSMUST00000068944	127	3.45773
9	106821503	106822219	tss	-116	Vprbp	ENSMUST00000159645	127	3.45773
15	27630398	27630991	tss	-40	Fam105b	ENSMUST00000059662	126	3.43051
15	58140911	58141903	tss	-134	Wdyhv1	ENSMUST00000067563	126	3.43051
17	34603417	34604409	tss	-84	Agpat1	ENSMUST00000174041	126	3.43051
3	97657709	97658661	tss	-55	Prkab2	ENSMUST00000143927	126	3.43051
6	124930894	124931685	tss	-26	Mlf2	ENSMUST00000032214	126	3.43051
8	46616796	46617577	tss	-27	Ccdc111	ENSMUST00000132472	126	3.43051
8	84004449	84005061	exon	-825	mmu-mir-8111	ENSMUST00000184463	126	3.43051
11	69980049	69981045	tss	-73	Elp5	ENSMUST00000142788	125	3.40328
11	98438563	98439337	tss	-8	Mien1	ENSMUST00000002655	125	3.40328
12	83596962	83597609	tss	-135	Zfyve1	ENSMUST00000048319	125	3.40328
15	25622015	25622738	tss	-145	Myo10	ENSMUST00000110457	125	3.40328
15	68258144	68259148	tss	-24	Zfat	ENSMUST00000162054	125	3.40328
17	56078873	56079844	tss	-225	Hdgfrp2	ENSMUST00000002911	125	3.40328
18	73572155	73572951	tss	-574	Mex3c	ENSMUST00000091852	125	3.40328
3	145923818	145924695	tss	-212	Bcl10	ENSMUST00000029842	125	3.40328
5	110770501	110771212	tss	48	Gm15559	ENSMUST00000132267	125	3.40328
6	145210586	145211421	tss	-69	Casc1	ENSMUST00000060797	125	3.40328
8	84104317	84105231	tss	-117	Dcaf15	ENSMUST00000041367	125	3.40328
10	128695927	128696796	tss	-190	Rab5b	ENSMUST00000000727	124	3.37605
15	59647703	59648706	tss	-130	Trib1	ENSMUST00000067543	124	3.37605
5	143403372	143404050	tss	-30	Gm20635	ENSMUST00000176473	124	3.37605
5	145203903	145204946	tss	-60	Zkscan5	ENSMUST00000085671	124	3.37605
7	19664818	19665574	tss	-125	Clptm1	ENSMUST00000055242	124	3.37605
8	122611121	122612057	tss	-56	Galns	ENSMUST00000015171	124	3.37605
17	46751591	46752448	tss	225	Cnpy3	ENSMUST00000148656	123	3.34883
17	56716704	56717679	tss	-53	Vmac	ENSMUST00000067931	123	3.34883
18	77767449	77768146	tss	-38	Haus1	ENSMUST00000048192	123	3.34883
3	152713806	152714372	tss	1	Pigk	ENSMUST00000162835	123	3.34883
5	138186925	138187643	tss	-70	Taf6	ENSMUST00000123415	123	3.34883
5	144357915	144358720	tss	-37	Baiap2l1	ENSMUST00000055190	123	3.34883
6	88841711	88842629	tss	-60	Abtb1	ENSMUST00000032169	123	3.34883
8	84990306	84991068	tss	-42	Hook2	ENSMUST00000064495	123	3.34883
1	131909968	131910862	tss	-113	Nucks1	ENSMUST00000062264	122	3.3216
10	80115196	80116002	tss	-117	Stk11	ENSMUST00000003152	122	3.3216
15	99251635	99252450	tss	-138	Mcrs1	ENSMUST00000163506	122	3.3216
17	47736626	47737348	tss	-33	Tfeb	ENSMUST00000086932	122	3.3216
18	65799918	65800710	tss	-418	Sec11c	ENSMUST00000025394	122	3.3216
19	7039795	7040680	tss	-102	Stip1	ENSMUST00000025918	122	3.3216
5	109556579	109557672	exon	1951	Crlf2	ENSMUST00000044579	122	3.3216
8	105326033	105326593	tss	-24	Tmem208	ENSMUST00000015000	122	3.3216
1	91540173	91540959	tss	28	Asb1	ENSMUST00000027538	121	3.29438
13	35905719	35906549	tss	244	Rpp40	ENSMUST00000174852	121	3.29438
15	93275032	93275719	tss	-169	Gxylt1	ENSMUST00000049484	121	3.29438
15	99457052	99458126	tss	-122	Nckap5l	ENSMUST00000023747	121	3.29438
16	93711341	93712142	tss	-179	Dopey2	ENSMUST00000045004	121	3.29438
17	28350280	28351399	tss	-60	Tead3	ENSMUST00000127212	121	3.29438
17	57059736	57060859	tss	-704	Slc25a23	ENSMUST00000040280	121	3.29438
8	22398290	22399067	tss	-12	Slc25a15	ENSMUST00000033871	121	3.29438
8	34154166	34155110	tss	-36	Tmem66	ENSMUST00000033933	121	3.29438
11	69990839	69991905	tss	-1	Gabarap	ENSMUST00000018711	120	3.26715
12	116280678	116281391	tss	-66	Esyt2	ENSMUST00000100986	120	3.26715
13	55444508	55445370	tss	-364	Grk6	ENSMUST00000001115	120	3.26715
15	35155219	35156212	tss	-60	Stk3	ENSMUST00000018476	120	3.26715
19	41980832	41981719	tss	-296	Ubtd1	ENSMUST00000026170	120	3.26715
2	151493999	151494488	tss	27	Nsfl1c	ENSMUST00000153333	120	3.26715
3	51483706	51484485	tss	210	Rab33b	ENSMUST00000054387	120	3.26715
3	142881759	142882675	tss	-55	Pkn2	ENSMUST00000043812	120	3.26715
8	70672984	70673907	tss	20	Lsm4	ENSMUST00000034311	120	3.26715
8	91133762	91134498	tss	-90	Aktip	ENSMUST00000125257	120	3.26715
8	123373766	123374803	tss	573	Tcf25	ENSMUST00000108840	120	3.26715
9	124424888	124425996	upstream	-1543	Ppp2r3d	ENSMUST00000180270	120	3.26715
14	67008414	67009269	tss	-16	Bnip3l	ENSMUST00000022634	119	3.23992
16	33056107	33056769	tss	-14	Rpl35a	ENSMUST00000078804	119	3.23992
3	95624568	95625526	tss	-57	Ensa	ENSMUST00000037983	119	3.23992
3	95893467	95894038	tss	-99	Aph1a	ENSMUST00000015894	119	3.23992
3	104220268	104220871	tss	-143	Magi3	ENSMUST00000064371	119	3.23992
8	22060176	22060907	tss	-135	Alg11	ENSMUST00000072572	119	3.23992
15	57911764	57912467	tss	-91	Tbc1d31	ENSMUST00000022992	118	3.2127
15	82146719	82147510	tss	-101	Srebf2	ENSMUST00000023100	118	3.2127
3	98013175	98013747	tss	-120	Notch2	ENSMUST00000079812	118	3.2127
8	104248260	104248913	tss	-43	Tk2	ENSMUST00000050211	118	3.2127
9	54734180	54734897	tss	-31	Wdr61	ENSMUST00000121204	118	3.2127
10	20311911	20312655	tss	-60	Bclaf1	ENSMUST00000043881	117	3.18547
14	46760104	46760779	tss	-108	Cdkn3	ENSMUST00000067426	117	3.18547
15	44427734	44428544	tss	-171	Eny2	ENSMUST00000060652	117	3.18547
16	92465978	92466602	tss	-131	Rcan1	ENSMUST00000060005	117	3.18547
17	26939115	26939903	tss	7	Cuta	ENSMUST00000025027	117	3.18547
19	43674571	43675519	tss	-172	Slc25a28	ENSMUST00000046038	117	3.18547
2	39007707	39008264	tss	-50	Arpc5l	ENSMUST00000112862	117	3.18547
2	91053761	91054450	tss	-7	Psmc3	ENSMUST00000152269	117	3.18547
2	156007748	156008516	tss	-8	Ergic3	ENSMUST00000006035	117	3.18547
10	127676647	127677305	tss	-79	Tmem194	ENSMUST00000118612	116	3.15824
12	84772803	84773507	tss	-41	Isca2	ENSMUST00000021667	116	3.15824
14	18270821	18271380	tss	-1	Rpl15	ENSMUST00000080281	116	3.15824
15	81663675	81664118	tss	-55	L3mbtl2	ENSMUST00000023029	116	3.15824
17	35916185	35917087	tss	-59	Ppp1r10	ENSMUST00000087211	116	3.15824
17	64331647	64332514	tss	-291	Pja2	ENSMUST00000172818	116	3.15824
2	155050536	155051210	exon	3258	a	ENSMUST00000148300	116	3.15824
3	95819071	95819884	tss	-452	Rprd2	ENSMUST00000090791	116	3.15824
4	147904518	147905141	tss	-195	Mfn2	ENSMUST00000030884	116	3.15824
5	112276186	112276913	tss	-107	Tpst2	ENSMUST00000031287	116	3.15824
7	29169371	29170670	tss	-36	Ggn	ENSMUST00000033886	116	3.15824
8	72492536	72493313	tss	-102	Gm17435	ENSMUST00000181452	116	3.15824
9	78587784	78588362	tss	-57	Slc17a5	ENSMUST00000052441	116	3.15824
GL456216.1	15624	16576	tss	-6	CAAA01118383.1	ENSMUST00000077235	116	3.15824
15	73511996	73512885	tss	-41	Dennd3	ENSMUST00000043414	115	3.13102
16	20651294	20651913	tss	12	Psmd2	ENSMUST00000007212	115	3.13102
18	46525628	46526441	tss	14	Fem1c	ENSMUST00000036226	115	3.13102
18	80933723	80934345	tss	-40	Atp9b	ENSMUST00000091790	115	3.13102
19	6921545	6922555	tss	-165	Esrra	ENSMUST00000173308	115	3.13102
2	163472427	163473024	tss	-82	Fitm2	ENSMUST00000109418	115	3.13102
3	97767591	97768514	tss	-21	Pde4dip	ENSMUST00000175751	115	3.13102
3	108562000	108562769	tss	11	Tmem167b	ENSMUST00000090546	115	3.13102
3	116807911	116808605	tss	-126	Agl	ENSMUST00000040603	115	3.13102
3	138143110	138143956	tss	-13	Trmt10a	ENSMUST00000162864	115	3.13102
5	135962153	135963055	tss	-180	Srcrb4d	ENSMUST00000054895	115	3.13102
6	51178255	51179030	intergenic	91105	Mir148a	ENSMUST00000083571	115	3.13102
9	21509789	21510754	tss	69	Tmed1	ENSMUST00000034698	115	3.13102
10	23786966	23787792	tss	-162	Rps12	ENSMUST00000073926	114	3.10379
10	62486583	62487250	tss	-89	Vps26a	ENSMUST00000105447	114	3.10379
19	5366094	5367107	tss	75	Eif1ad	ENSMUST00000025759	114	3.10379
19	46075407	46076119	tss	-57	Nolc1	ENSMUST00000165017	114	3.10379
19	53943902	53944928	tss	-117	Bbip1	ENSMUST00000135402	114	3.10379
2	91710342	91711066	tss	-57	Harbi1	ENSMUST00000128140	114	3.10379
5	73490591	73491436	tss	-103	Dcun1d4	ENSMUST00000063882	114	3.10379
8	124721827	124722600	tss	15	Arv1	ENSMUST00000034463	114	3.10379
9	44113315	44113858	tss	-173	Rnf26	ENSMUST00000065379	114	3.10379
9	57836592	57837219	tss	-114	Arid3b	ENSMUST00000098686	114	3.10379
9	106367522	106368339	tss	-792	Dusp7	ENSMUST00000172306	114	3.10379
1	93803642	93804267	tss	-115	Ing5	ENSMUST00000027505	113	3.07657
10	80260778	80261949	tss	-151	Gamt	ENSMUST00000105363	113	3.07657
15	100551631	100552471	tss	-53	Tfcp2	ENSMUST00000009877	113	3.07657
17	66111289	66112037	tss	-7	Wash	ENSMUST00000072383	113	3.07657
17	87265690	87266385	tss	-38	Mcfd2	ENSMUST00000024963	113	3.07657
19	46761082	46761940	tss	-127	Cnnm2	ENSMUST00000077666	113	3.07657
2	119208401	119209179	tss	-94	Zfyve19	ENSMUST00000142644	113	3.07657
5	137628521	137629308	tss	-37	Fbxo24	ENSMUST00000111002	113	3.07657
5	151368187	151369128	tss	-109	1700028E10Rik	ENSMUST00000181114	113	3.07657
6	113076717	113077669	tss	-3	Gt(ROSA)26Sor	ENSMUST00000159544	113	3.07657
6	124414672	124415403	tss	7	Pex5	ENSMUST00000080557	113	3.07657
8	34108085	34108782	tss	29	Dctn6	ENSMUST00000117243	113	3.07657
1	74505715	74506502	tss	220	Rqcd1	ENSMUST00000137100	112	3.04934
1	177796247	177797037	tss	-127	Adss	ENSMUST00000016105	112	3.04934
10	80826017	80826735	tss	-58	Oaz1	ENSMUST00000060987	112	3.04934
11	103132680	103133389	tss	-351	Hexim2	ENSMUST00000107037	112	3.04934
14	18238763	18239659	tss	-91	Nr1d2	ENSMUST00000090543	112	3.04934
14	20928845	20929779	tss	-171	Vcl	ENSMUST00000022369	112	3.04934
15	58033724	58034539	tss	398	9130401M01Rik	ENSMUST00000100655	112	3.04934
19	6235736	6236516	tss	-389	Ppp2r5b	ENSMUST00000025695	112	3.04934
2	143914892	143915636	tss	-90	Dstn	ENSMUST00000103172	112	3.04934
3	94974357	94975054	tss	-20	Pi4kb	ENSMUST00000072287	112	3.04934
6	35133418	35134098	tss	-46	Cnot4	ENSMUST00000114993	112	3.04934
7	19562022	19562830	tss	-27	Ppp1r37	ENSMUST00000058444	112	3.04934
8	71610650	71611329	tss	-37	Colgalt1	ENSMUST00000047903	112	3.04934
8	92355789	92356476	tss	-63	4933436C20Rik	ENSMUST00000034183	112	3.04934
8	109778208	109779010	tss	23	Ap1g1	ENSMUST00000093157	112	3.04934
11	69846049	69847019	tss	95	Plscr3	ENSMUST00000108632	111	3.02211
15	37960559	37961581	tss	-12	Rrm2b	ENSMUST00000022901	111	3.02211
15	88819120	88819815	tss	-116	Alg12	ENSMUST00000162183	111	3.02211
17	25832537	25833536	tss	369	Stub1	ENSMUST00000044911	111	3.02211
17	87446684	87447406	tss	-69	Calm2	ENSMUST00000040440	111	3.02211
19	5424303	5425296	tss	-12	Drap1	ENSMUST00000025853	111	3.02211
5	76951063	76951977	tss	-94	Paics	ENSMUST00000153648	111	3.02211
7	45015964	45016596	tss	93	Scaf1	ENSMUST00000085383	111	3.02211
8	70212151	70212993	tss	-198	Slc25a42	ENSMUST00000150706	111	3.02211
8	71542511	71543107	tss	-125	Mvb12a	ENSMUST00000034272	111	3.02211
8	81014716	81015437	tss	-120	Usp38	ENSMUST00000042724	111	3.02211
8	106935392	106935979	tss	-70	Sntb2	ENSMUST00000047425	111	3.02211
9	66592873	66593578	tss	-9	Usp3	ENSMUST00000127569	111	3.02211
9	95511609	95512345	tss	24	U2surp	ENSMUST00000078374	111	3.02211
X	151343553	151344146	tss	-326	Fam120c	ENSMUST00000073364	111	3.02211
10	81378343	81378995	tss	-233	Fzr1	ENSMUST00000140901	110	2.99489
16	94526255	94527194	tss	-105	Dscr3	ENSMUST00000133944	110	2.99489
17	15498100	15498699	tss	-69	Psmb1	ENSMUST00000014913	110	2.99489
17	33929120	33930040	tss	-30	Rgl2	ENSMUST00000172468	110	2.99489
4	133813357	133814374	upstream	-2293	Gm12974	ENSMUST00000129875	110	2.99489
4	148139884	148140876	tss	-247	Mad2l2	ENSMUST00000140049	110	2.99489
5	24423318	24423988	tss	-37	Cdk5	ENSMUST00000030814	110	2.99489
5	122157926	122158458	tss	-132	Ppp1cc	ENSMUST00000102528	110	2.99489
8	84236852	84237527	tss	-152	Zswim4	ENSMUST00000039480	110	2.99489
9	64253306	64254016	tss	-18	Map2k1	ENSMUST00000005066	110	2.99489
11	49243790	49244745	tss	-4	Mgat1	ENSMUST00000081794	109	2.96766
15	43869718	43870498	tss	-34	Tmem74	ENSMUST00000067469	109	2.96766
17	47628966	47629906	intron	-1086	Usp49	ENSMUST00000024779	109	2.96766
18	5334326	5335167	tss	-494	Zfp438	ENSMUST00000063989	109	2.96766
3	145118315	145119143	tss	219	Odf2l	ENSMUST00000098539	109	2.96766
5	137502055	137502877	tss	-41	Pop7	ENSMUST00000031728	109	2.96766
6	108064856	108065627	tss	-1	Setmar	ENSMUST00000138140	109	2.96766
8	79294590	79295377	tss	-2	Mmaa	ENSMUST00000048718	109	2.96766
10	80399233	80400070	tss	60	Mbd3	ENSMUST00000092295	108	2.94043
14	20673976	20674831	tss	2	Sec24c	ENSMUST00000048657	108	2.94043
14	101640188	101640861	tss	-23	Commd6	ENSMUST00000168587	108	2.94043
15	5116139	5116789	tss	-156	Rpl37	ENSMUST00000045356	108	2.94043
16	57231240	57231881	tss	-153	Tbc1d23	ENSMUST00000023431	108	2.94043
3	87885412	87886168	tss	-261	Prcc	ENSMUST00000005015	108	2.94043
3	152478649	152479476	intron	21646	Zzz3	ENSMUST00000135044	108	2.94043
5	107597366	107597998	tss	3	Rpap2	ENSMUST00000065422	108	2.94043
8	84270083	84270797	tss	-169	Ccdc130	ENSMUST00000098578	108	2.94043
8	107588116	107588824	tss	-35	Psmd7	ENSMUST00000044106	108	2.94043
9	115310030	115311030	tss	-214	Stt3b	ENSMUST00000035010	108	2.94043
11	69580987	69581755	intron	992	Trp53	ENSMUST00000108657	107	2.91321
11	116306444	116307054	tss	-20	Exoc7	ENSMUST00000139699	107	2.91321
15	99294733	99295488	tss	-49	Prpf40b	ENSMUST00000150641	107	2.91321
15	99701862	99702698	tss	210	Smarcd1	ENSMUST00000023759	107	2.91321
16	16146574	16147231	tss	3	Spidr	ENSMUST00000040248	107	2.91321
16	20717417	20718215	tss	-114	Clcn2	ENSMUST00000131522	107	2.91321
17	25273254	25274195	tss	33	Ube2i	ENSMUST00000172868	107	2.91321
17	48409562	48410383	tss	22	Nfya	ENSMUST00000162460	107	2.91321
19	47067397	47067896	tss	-90	Taf5	ENSMUST00000026027	107	2.91321
4	16163494	16164286	tss	-39	A530072M11Rik	ENSMUST00000151122	107	2.91321
4	151057717	151058556	tss	-58	Vamp3	ENSMUST00000125205	107	2.91321
5	140505079	140505802	tss	-82	Chst12	ENSMUST00000043050	107	2.91321
7	45154083	45154914	tss	17	Aldh16a1	ENSMUST00000007977	107	2.91321
7	128237856	128238671	tss	-358	9130023H24Rik	ENSMUST00000078816	107	2.91321
8	111876357	111877085	tss	-56	Tmem170	ENSMUST00000034431	107	2.91321
9	46282594	46283289	tss	-29	Bud13	ENSMUST00000074957	107	2.91321
9	99568333	99569302	tss	-28	Armc8	ENSMUST00000035043	107	2.91321
13	92354363	92355316	tss	-64	Msh3	ENSMUST00000022220	106	2.88598
14	57890104	57890763	tss	-180	Zdhhc20	ENSMUST00000089473	106	2.88598
14	62760933	62761731	tss	-208	Ints6	ENSMUST00000053959	106	2.88598
15	58076192	58076955	tss	-68	Zhx1	ENSMUST00000176713	106	2.88598
18	34776424	34777337	tss	-252	Kdm3b	ENSMUST00000043775	106	2.88598
6	86438255	86438980	tss	-44	C87436	ENSMUST00000113700	106	2.88598
8	40511218	40512035	tss	9	Cnot7	ENSMUST00000034012	106	2.88598
9	108201011	108201657	intergenic	-11029	Bsn	ENSMUST00000035208	106	2.88598
9	120110207	120111102	tss	425	Slc25a38	ENSMUST00000144768	106	2.88598
10	79984363	79985397	tss	-550	Tmem259	ENSMUST00000052885	105	2.85876
14	14702559	14703253	tss	-134	Slc4a7	ENSMUST00000057015	105	2.85876
15	55090185	55090985	tss	-39	Dscc1	ENSMUST00000023059	105	2.85876
16	32079091	32079644	tss	-53	Pak2	ENSMUST00000023467	105	2.85876
17	34587007	34587841	tss	508	Notch4	ENSMUST00000156724	105	2.85876
17	46645475	46646380	tss	-152	Mrpl2	ENSMUST00000002844	105	2.85876
17	56626813	56627487	tss	-149	Lonp1	ENSMUST00000047226	105	2.85876
19	6363131	6364068	tss	32	Gm14966	ENSMUST00000129675	105	2.85876
19	45998024	45998833	tss	-84	9130011E15Rik	ENSMUST00000045396	105	2.85876
2	32775242	32775960	tss	-46	Ttc16	ENSMUST00000125891	105	2.85876
2	91236918	91237459	tss	1	A330069E16Rik	ENSMUST00000181191	105	2.85876
3	127552816	127553770	tss	-14	4930422G04Rik	ENSMUST00000043108	105	2.85876
4	35225637	35226347	tss	57	Gm12367	ENSMUST00000146909	105	2.85876
8	25016677	25017416	tss	-120	Tm2d2	ENSMUST00000033961	105	2.85876
8	83607709	83608440	tss	-95	Dnajb1	ENSMUST00000005620	105	2.85876
9	107887750	107888608	tss	-94	Mon1a	ENSMUST00000035202	105	2.85876
1	161034323	161035320	tss	64	Gas5	ENSMUST00000159119	104	2.83153
10	80053080	80053816	tss	84	Gpx4	ENSMUST00000105372	104	2.83153
10	84916767	84917673	tss	-350	Ric8b	ENSMUST00000038523	104	2.83153
11	64978637	64979315	tss	-64	Elac2	ENSMUST00000071891	104	2.83153
11	86757324	86757967	tss	-4	Cltc	ENSMUST00000103186	104	2.83153
14	21052063	21052842	tss	16	Ap3m1	ENSMUST00000130291	104	2.83153
14	64949631	64950423	tss	-72	Ints9	ENSMUST00000043914	104	2.83153
15	58823355	58823967	tss	-108	Tmem65	ENSMUST00000072113	104	2.83153
2	163644622	163645443	tss	-63	Serinc3	ENSMUST00000017851	104	2.83153
5	97111390	97112158	tss	-281	Paqr3	ENSMUST00000112968	104	2.83153
6	72958078	72958903	tss	19	Tmsb10	ENSMUST00000114050	104	2.83153
7	127745299	127746368	tss	-604	Fbxl19	ENSMUST00000033081	104	2.83153
8	26157798	26158387	tss	-123	Thap1	ENSMUST00000036807	104	2.83153
8	72570560	72571314	tss	195	Smim7	ENSMUST00000058733	104	2.83153
X	73966823	73967954	tss	-894	Hcfc1	ENSMUST00000033761	104	2.83153
10	59702120	59702824	tss	-60	Micu1	ENSMUST00000165563	103	2.8043
11	106788372	106789372	tss	-87	Ddx5	ENSMUST00000123339	103	2.8043
12	108179212	108179953	tss	-128	Setd3	ENSMUST00000071095	103	2.8043
12	111038708	111039504	tss	-117	Rcor1	ENSMUST00000084968	103	2.8043
14	30479281	30480070	tss	69	Dcp1a	ENSMUST00000022535	103	2.8043
15	9140182	9140965	tss	-84	Lmbrd2	ENSMUST00000090380	103	2.8043
15	84680483	84681235	tss	-55	Prr5	ENSMUST00000065499	103	2.8043
17	33955404	33956101	tss	-6	Rps18	ENSMUST00000008812	103	2.8043
19	10688369	10689174	tss	-110	Vps37c	ENSMUST00000087951	103	2.8043
2	120850215	120850829	tss	53	Ttbk2	ENSMUST00000028740	103	2.8043
3	136669687	136670289	tss	-127	Ppp3ca	ENSMUST00000070198	103	2.8043
3	144569960	144570590	tss	-18	Sep15	ENSMUST00000144859	103	2.8043
5	110176331	110177092	tss	-18	Golga3	ENSMUST00000136900	103	2.8043
5	129941381	129942102	tss	-438	Vkorc1l1	ENSMUST00000051758	103	2.8043
8	4238485	4239384	tss	166	Map2k7	ENSMUST00000145165	103	2.8043
8	23237460	23238083	tss	-88	Gins4	ENSMUST00000033950	103	2.8043
X	57053091	57054001	tss	-136	Htatsf1	ENSMUST00000114751	103	2.8043
10	41302995	41303700	tss	-63	Fig4	ENSMUST00000043814	102	2.77708
11	43681574	43682158	tss	-89	Pwwp2a	ENSMUST00000061070	102	2.77708
16	96127496	96128329	tss	-123	Hmgn1	ENSMUST00000050884	102	2.77708
17	74527705	74528522	tss	-108	Birc6	ENSMUST00000024879	102	2.77708
4	40142750	40143621	tss	335	Aco1	ENSMUST00000102973	102	2.77708
4	41123991	41124576	tss	129	Nol6	ENSMUST00000030138	102	2.77708
4	107923349	107923922	tss	-37	Cpt2	ENSMUST00000030345	102	2.77708
4	150236714	150237389	tss	-96	Eno1	ENSMUST00000130632	102	2.77708
5	4104371	4105020	tss	148	Cyp51	ENSMUST00000001507	102	2.77708
5	32746167	32746637	tss	0	Pisd	ENSMUST00000135248	102	2.77708
5	34369444	34370061	tss	-149	Fam193a	ENSMUST00000180376	102	2.77708
5	109558334	109559425	tss	202	Crlf2	ENSMUST00000044579	102	2.77708
5	124425282	124426294	tss	-146	AC127339.1	ENSMUST00000184923	102	2.77708
6	30896302	30897091	tss	17	Copg2	ENSMUST00000135230	102	2.77708
8	106337857	106338437	tss	-152	Smpd3	ENSMUST00000067512	102	2.77708
8	121652734	121653358	tss	-82	Zcchc14	ENSMUST00000046386	102	2.77708
9	4309365	4309969	tss	-77	Kbtbd3	ENSMUST00000049648	102	2.77708
9	108991416	108992136	tss	-88	Pfkfb4	ENSMUST00000147989	102	2.77708
1	162570279	162570896	tss	-5	Vamp4	ENSMUST00000135241	101	2.74985
10	80701685	80702417	tss	-289	Mob3a	ENSMUST00000003438	101	2.74985
13	111489766	111490433	tss	8	Gpbp1	ENSMUST00000047627	101	2.74985
16	8829490	8830285	tss	-129	1810013L24Rik	ENSMUST00000023150	101	2.74985
17	44776848	44777742	tss	-72	Supt3	ENSMUST00000050630	101	2.74985
17	83514223	83514923	tss	-277	Cox7a2l	ENSMUST00000167741	101	2.74985
2	126151776	126152387	tss	0	Dtwd1	ENSMUST00000170908	101	2.74985
3	87910517	87911275	tss	1008	Hdgf	ENSMUST00000160198	101	2.74985
8	70659477	70660170	tss	-114	Pgpep1	ENSMUST00000070173	101	2.74985
8	70760857	70761487	tss	-256	Mpv17l2	ENSMUST00000038626	101	2.74985
9	21290856	21291726	tss	2	Cdkn2d	ENSMUST00000086374	101	2.74985
9	21545837	21546781	tss	-300	Carm1	ENSMUST00000034703	101	2.74985
9	22468136	22468863	tss	-57	Rp9	ENSMUST00000034763	101	2.74985
9	64172677	64173635	tss	-125	Rpl4	ENSMUST00000034966	101	2.74985
9	94537985	94538823	tss	-255	1190002N15Rik	ENSMUST00000113028	101	2.74985
1	39535267	39535923	tss	-192	Cnot11	ENSMUST00000003219	100	2.72262
1	161876639	161877419	tss	-329	Suco	ENSMUST00000048377	100	2.72262
12	76403626	76404532	tss	-142	Hspa2	ENSMUST00000080449	100	2.72262
15	83349830	83350609	tss	-44	Arfgap3	ENSMUST00000067215	100	2.72262
15	102257161	102258279	tss	-190	Rarg	ENSMUST00000043172	100	2.72262
2	93462295	93463094	tss	2	Cd82	ENSMUST00000028644	100	2.72262
2	129100494	129101199	tss	-43	Polr1b	ENSMUST00000103205	100	2.72262
3	90247587	90248459	tss	-69	Slc39a1	ENSMUST00000015467	100	2.72262
4	9668919	9669493	tss	-44	Gm25677	ENSMUST00000174983	100	2.72262
4	55349623	55350230	tss	-173	Rad23b	ENSMUST00000030134	100	2.72262
4	141060234	141061023	tss	-8	Crocc	ENSMUST00000097816	100	2.72262
5	123523859	123524623	tss	-89	Diablo	ENSMUST00000111587	100	2.72262
5	123749160	123750010	tss	-88	Rsrc2	ENSMUST00000182309	100	2.72262
5	146794863	146795382	tss	-69	Usp12	ENSMUST00000085614	100	2.72262
6	143099881	143100447	tss	-81	C2cd5	ENSMUST00000171349	100	2.72262
1	4857450	4857934	tss	-64	Tcea1	ENSMUST00000081551	99	2.6954
10	79766838	79767609	tss	-240	Rnf126	ENSMUST00000047203	99	2.6954
10	85916753	85917437	tss	-154	Prdm4	ENSMUST00000037646	99	2.6954
12	100199039	100199750	tss	-23	Calm1	ENSMUST00000110082	99	2.6954
15	12204632	12205313	tss	-82	Mtmr12	ENSMUST00000038172	99	2.6954
15	78529128	78530044	tss	-9	C1qtnf6	ENSMUST00000147093	99	2.6954
15	80233467	80234242	tss	-124	Mief1	ENSMUST00000023048	99	2.6954
16	13902752	13903461	tss	-14	Pdxdc1	ENSMUST00000115802	99	2.6954
17	23829047	23829588	tss	-123	Tceb2	ENSMUST00000069579	99	2.6954
17	47611145	47611768	tss	-24	Bysl	ENSMUST00000024783	99	2.6954
17	84957585	84958185	tss	-116	1110020A21Rik	ENSMUST00000181147	99	2.6954
2	29124441	29125447	tss	54	Setx	ENSMUST00000061578	99	2.6954
3	36000312	36001117	tss	2	Mccc1	ENSMUST00000029259	99	2.6954
6	72616369	72617042	tss	169	Tgoln1	ENSMUST00000070524	99	2.6954
7	111028582	111029208	tss	-31	Ctr9	ENSMUST00000005749	99	2.6954
8	20297205	20297781	tss	38	6820431F20Rik	ENSMUST00000098901	99	2.6954
8	72722921	72723468	tss	-21	Sin3b	ENSMUST00000004494	99	2.6954
8	94214119	94215015	tss	-133	Nup93	ENSMUST00000079961	99	2.6954
8	105288966	105289823	tss	294	4931428F04Rik	ENSMUST00000014981	99	2.6954
8	116978445	116979217	tss	19	1700030J22Rik	ENSMUST00000070577	99	2.6954
9	108516455	108517567	tss	-109	Qrich1	ENSMUST00000006851	99	2.6954
9	109875204	109875984	tss	-84	Cdc25a	ENSMUST00000094324	99	2.6954
1	74587833	74588529	tss	-17	Zfp142	ENSMUST00000136865	98	2.66817
10	5823650	5824540	tss	-200	Mtrf1l	ENSMUST00000019908	98	2.66817
10	128096588	128097118	intron	4038	Baz2a	ENSMUST00000170054	98	2.66817
14	20388616	20389224	tss	4	Dnajc9	ENSMUST00000022345	98	2.66817
14	30548761	30549432	tss	-11	Tkt	ENSMUST00000022529	98	2.66817
14	50930447	50931378	tss	-174	Tmem55b	ENSMUST00000049312	98	2.66817
15	96709396	96710065	intergenic	-10013	Slc38a2	ENSMUST00000023099	98	2.66817
15	100410931	100411544	intron	-7840	Slc11a2	ENSMUST00000140535	98	2.66817
16	34690246	34690902	tss	-72	Ccdc14	ENSMUST00000023532	98	2.66817
17	47694532	47695283	tss	-223	Frs3	ENSMUST00000113296	98	2.66817
17	56830914	56831488	tss	-223	Rfx2	ENSMUST00000086801	98	2.66817
3	79567733	79568595	tss	-142	4930589L23Rik	ENSMUST00000091023	98	2.66817
3	85573644	85574493	tss	-32	Pet112	ENSMUST00000107672	98	2.66817
3	90052372	90052961	tss	-130	4933434E20Rik	ENSMUST00000160640	98	2.66817
3	96696774	96697643	tss	30	Pias3	ENSMUST00000176288	98	2.66817
4	116556953	116557866	tss	-86	Gpbp1l1	ENSMUST00000030460	98	2.66817
5	35105369	35106144	tss	-33	Lrpap1	ENSMUST00000030986	98	2.66817
5	100416091	100416671	tss	-94	Sec31a	ENSMUST00000094578	98	2.66817
5	137778522	137779070	tss	-67	Ppp1r35	ENSMUST00000126126	98	2.66817
6	8508892	8509594	tss	-87	A430035B10Rik	ENSMUST00000144568	98	2.66817
6	34910361	34911204	tss	-47	Wdr91	ENSMUST00000146968	98	2.66817
7	25237704	25238620	tss	-200	Gsk3a	ENSMUST00000108411	98	2.66817
8	84147753	84148498	tss	-41	4930432K21Rik	ENSMUST00000143833	98	2.66817
9	35210826	35211362	tss	-24	Foxred1	ENSMUST00000127996	98	2.66817
9	88482481	88483000	tss	-77	Syncrip	ENSMUST00000172508	98	2.66817
1	75168457	75169233	tss	126	Zfand2b	ENSMUST00000160282	97	2.64095
10	80329537	80330200	tss	-2	Reep6	ENSMUST00000105354	97	2.64095
14	121797643	121798285	tss	-209	Dock9	ENSMUST00000100299	97	2.64095
17	45686062	45686685	tss	-10	Mrpl14	ENSMUST00000024734	97	2.64095
17	56325609	56326646	tss	-155	Kdm4b	ENSMUST00000139679	97	2.64095
2	71055372	71055885	tss	-53	Mettl8	ENSMUST00000148876	97	2.64095
2	73892401	73893030	tss	-95	Atf2	ENSMUST00000112016	97	2.64095
2	125624906	125625448	tss	-60	Cep152	ENSMUST00000089776	97	2.64095
3	40949242	40949966	upstream	-996	Larp1b	ENSMUST00000048490	97	2.64095
4	126103631	126104169	tss	-51	Stk40	ENSMUST00000116286	97	2.64095
8	60992578	60993419	tss	-92	Nek1	ENSMUST00000034065	97	2.64095
8	69996127	69996739	tss	-90	Gatad2a	ENSMUST00000177851	97	2.64095
8	83714893	83715682	tss	-2	Ddx39	ENSMUST00000019576	97	2.64095
8	105965944	105966448	tss	-54	Slc12a4	ENSMUST00000034370	97	2.64095
9	21320293	21321048	intergenic	-8415	Ap1m2	ENSMUST00000115433	97	2.64095
1	191396944	191397751	tss	-225	Ppp2r5a	ENSMUST00000067976	96	2.61372
11	6546303	6547003	tss	-78	Ccm2	ENSMUST00000000388	96	2.61372
11	70969844	70970631	tss	-99	Rpain	ENSMUST00000018593	96	2.61372
11	97782130	97782742	tss	-14	Rpl23	ENSMUST00000103146	96	2.61372
13	100775599	100776161	tss	4	Cenph	ENSMUST00000075550	96	2.61372
14	70443033	70443779	tss	113	Polr3d	ENSMUST00000000793	96	2.61372
15	67176607	67177334	intergenic	-62973	St3gal1	ENSMUST00000092640	96	2.61372
17	27634895	27635587	tss	-5	Rps10	ENSMUST00000145226	96	2.61372
17	56462006	56462852	tss	-20	Ptprs	ENSMUST00000086828	96	2.61372
17	57249037	57249621	tss	-77	Trip10	ENSMUST00000019631	96	2.61372
19	44562542	44563174	tss	-28	Hif1an	ENSMUST00000040455	96	2.61372
3	88177638	88178344	tss	-232	1700113A16Rik	ENSMUST00000181837	96	2.61372
3	105687154	105687736	tss	56	Ddx20	ENSMUST00000090680	96	2.61372
4	11485511	11486097	tss	-140	1110037F02Rik	ENSMUST00000055372	96	2.61372
4	132922487	132923046	tss	-193	Fam76a	ENSMUST00000030696	96	2.61372
4	133910439	133911137	intergenic	-22968	Rps6ka1	ENSMUST00000105894	96	2.61372
5	21701144	21701950	tss	-29	Napepld	ENSMUST00000060899	96	2.61372
5	93267108	93267742	tss	-140	Ccng2	ENSMUST00000152097	96	2.61372
5	135008714	135009344	tss	-167	Abhd11	ENSMUST00000111216	96	2.61372
6	127453379	127454143	tss	58	Parp11	ENSMUST00000039680	96	2.61372
6	146577320	146578012	tss	123	Asun	ENSMUST00000032427	96	2.61372
8	57487704	57488214	tss	-41	Sap30	ENSMUST00000034022	96	2.61372
10	111164424	111164942	tss	-107	Osbpl8	ENSMUST00000095310	95	2.58649
11	31870459	31871039	upstream	-1490	Cpeb4	ENSMUST00000020543	95	2.58649
11	70015164	70015668	tss	1	Acadvl	ENSMUST00000102574	95	2.58649
11	74925513	74926237	tss	-6	Srr	ENSMUST00000065211	95	2.58649
13	73937552	73938219	tss	-29	Brd9	ENSMUST00000099384	95	2.58649
13	111725039	111725812	tss	-169	Gm15287	ENSMUST00000132564	95	2.58649
14	121878145	121878861	tss	-59	Ubac2	ENSMUST00000039803	95	2.58649
15	73090292	73091094	tss	403	Chrac1	ENSMUST00000137698	95	2.58649
15	77928710	77929442	tss	-33	Txn2	ENSMUST00000005487	95	2.58649
15	78982651	78983318	tss	-26	Triobp	ENSMUST00000109687	95	2.58649
17	72836123	72836845	tss	-312	Ypel5	ENSMUST00000045174	95	2.58649
19	3912561	3913153	tss	-142	Ndufs8	ENSMUST00000075092	95	2.58649
19	32757157	32757755	tss	17	Pten	ENSMUST00000013807	95	2.58649
2	104590030	104590743	tss	-101	Cstf3	ENSMUST00000028599	95	2.58649
2	167349079	167349836	tss	-421	B4galt5	ENSMUST00000109221	95	2.58649
4	3938502	3939071	tss	-136	Chchd7	ENSMUST00000108386	95	2.58649
5	115300780	115301535	tss	-10	Dynll1	ENSMUST00000009157	95	2.58649
5	139251980	139252553	tss	-135	Get4	ENSMUST00000026976	95	2.58649
6	91515612	91516219	tss	-11	Lsm3	ENSMUST00000040607	95	2.58649
7	28598098	28598625	tss	-161	Pak4	ENSMUST00000108283	95	2.58649
8	25785086	25785874	tss	-150	Lsm1	ENSMUST00000038421	95	2.58649
8	72160823	72161553	tss	-18	Rab8a	ENSMUST00000003121	95	2.58649
8	85299245	85300066	tss	-41	Vps35	ENSMUST00000034131	95	2.58649
9	65676245	65676758	tss	-34	Oaz2	ENSMUST00000046490	95	2.58649
1	59481763	59482339	tss	-133	Fzd7	ENSMUST00000114246	94	2.55927
1	75521286	75522052	tss	-38	Stk11ip	ENSMUST00000140963	94	2.55927
10	62651090	62651937	tss	-472	Ddx50	ENSMUST00000020270	94	2.55927
10	77606174	77606829	tss	-69	Sumo3	ENSMUST00000099538	94	2.55927
11	29692495	29693236	tss	-88	Rtn4	ENSMUST00000078830	94	2.55927
11	71019118	71019980	tss	-134	Derl2	ENSMUST00000143850	94	2.55927
14	52278822	52279714	tss	14	Tox4	ENSMUST00000022766	94	2.55927
15	75921208	75921987	tss	58	Pycrl	ENSMUST00000053918	94	2.55927
18	37969479	37970053	tss	-12	Fchsd1	ENSMUST00000043437	94	2.55927
19	28011036	28011904	tss	-489	Rfx3	ENSMUST00000173161	94	2.55927
2	29935067	29935683	tss	-68	Gle1	ENSMUST00000019859	94	2.55927
2	92375005	92375666	tss	26	Pex16	ENSMUST00000028650	94	2.55927
3	90253856	90254461	tss	-29	Crtc2	ENSMUST00000029545	94	2.55927
3	138489294	138489901	tss	-186	Metap1	ENSMUST00000029804	94	2.55927
5	129715239	129715774	tss	-45	Mrps17	ENSMUST00000119576	94	2.55927
8	9977290	9977951	tss	5	Lig4	ENSMUST00000170033	94	2.55927
8	31149527	31150306	tss	-36	Snord13	ENSMUST00000157627	94	2.55927
8	33641546	33642136	tss	83	Ubxn8	ENSMUST00000095349	94	2.55927
8	60890019	60890653	tss	-124	2700029M09Rik	ENSMUST00000146863	94	2.55927
8	69974175	69974727	tss	-85	Gatad2a	ENSMUST00000116463	94	2.55927
8	70042550	70043190	tss	-24	Mau2	ENSMUST00000050561	94	2.55927
8	80879946	80880904	tss	-72	Gab1	ENSMUST00000034150	94	2.55927
8	109565545	109566221	tss	-34	Txnl4b	ENSMUST00000034159	94	2.55927
9	80164444	80165237	tss	-64	Myo6	ENSMUST00000035889	94	2.55927
1	36307447	36307899	tss	-70	Arid5a	ENSMUST00000126413	93	2.53204
10	34019474	34020140	tss	-179	Rwdd1	ENSMUST00000019917	93	2.53204
10	79959784	79960437	tss	-32	Wdr18	ENSMUST00000045247	93	2.53204
10	80590167	80590762	tss	-92	Abhd17a	ENSMUST00000003436	93	2.53204
10	81350244	81351067	tss	-89	Hmg20b	ENSMUST00000105323	93	2.53204
10	128410928	128411831	tss	-49	Rnf41	ENSMUST00000096386	93	2.53204
13	21179632	21180342	tss	-94	Trim27	ENSMUST00000021761	93	2.53204
14	45657896	45658531	tss	-81	Ddhd1	ENSMUST00000051310	93	2.53204
14	65343449	65344219	intergenic	-14816	Zfp395	ENSMUST00000066994	93	2.53204
15	89122810	89123467	tss	-104	Tubgcp6	ENSMUST00000109353	93	2.53204
15	98871860	98872601	upstream	-967	Kmt2d	ENSMUST00000023741	93	2.53204
16	93883471	93884123	tss	-49	Chaf1b	ENSMUST00000023666	93	2.53204
17	28952117	28952885	tss	-75	Kctd20	ENSMUST00000118762	93	2.53204
3	103058041	103058704	tss	-29	Nras	ENSMUST00000029445	93	2.53204
4	107889544	107890446	tss	13	0610037L13Rik	ENSMUST00000030346	93	2.53204
4	129335205	129336159	tss	-26	Zbtb8os	ENSMUST00000119480	93	2.53204
5	24444820	24445501	tss	-4	Fastk	ENSMUST00000030800	93	2.53204
5	100517951	100518586	tss	-51	Cops4	ENSMUST00000045993	93	2.53204
5	136961872	136962575	tss	43	Fis1	ENSMUST00000019198	93	2.53204
6	82652332	82653146	tss	-121	Pole4	ENSMUST00000141138	93	2.53204
8	48109496	48110357	tss	-8	Dctd	ENSMUST00000174379	93	2.53204
8	72421257	72422139	tss	-141	Eps15l1	ENSMUST00000163643	93	2.53204
8	104591052	104591671	tss	-114	Pdp2	ENSMUST00000059588	93	2.53204
8	107030793	107031396	tss	65	Gm16208	ENSMUST00000128476	93	2.53204
9	79759561	79760086	tss	71	Cox7a2	ENSMUST00000034881	93	2.53204
10	58322971	58323693	tss	-87	Lims1	ENSMUST00000020078	92	2.50481
10	80323232	80324051	tss	-383	Pcsk4	ENSMUST00000130521	92	2.50481
13	34162724	34163578	tss	284	Psmg4	ENSMUST00000147632	92	2.50481
14	65149650	65150318	intergenic	-51871	Extl3	ENSMUST00000022550	92	2.50481
15	99029707	99030553	tss	326	Tuba1c	ENSMUST00000058914	92	2.50481
17	26932801	26933514	tss	-53	Phf1	ENSMUST00000073724	92	2.50481
18	80200469	80200936	tss	-39	Rbfa	ENSMUST00000025462	92	2.50481
2	26351537	26352340	tss	63	Dnlz	ENSMUST00000125848	92	2.50481
2	26933343	26934055	tss	62	Surf4	ENSMUST00000154651	92	2.50481
2	172999879	173000567	tss	15	Rae1	ENSMUST00000132212	92	2.50481
3	32736545	32737184	tss	-90	Ndufb5	ENSMUST00000127477	92	2.50481
4	53011735	53012538	tss	301	Nipsnap3b	ENSMUST00000107665	92	2.50481
4	122885703	122886388	tss	5	Cap1	ENSMUST00000106257	92	2.50481
6	81965744	81966197	tss	-15	Mrpl19	ENSMUST00000032124	92	2.50481
6	125191441	125192336	tss	-18	Mrpl51	ENSMUST00000136804	92	2.50481
8	54529832	54530373	tss	-132	Spcs3	ENSMUST00000067476	92	2.50481
8	85071372	85072285	tss	75	Dhps	ENSMUST00000129826	92	2.50481
8	123859265	123859779	tss	15	Ccsap	ENSMUST00000034452	92	2.50481
9	114933590	114934464	tss	3	Gpd1l	ENSMUST00000146623	92	2.50481
10	60752632	60753128	tss	-144	Slc29a3	ENSMUST00000144989	91	2.47759
10	126978179	126978909	tss	-49	Ctdsp2	ENSMUST00000105256	91	2.47759
11	22286916	22287483	tss	-429	Ehbp1	ENSMUST00000180360	91	2.47759
11	102296858	102297455	tss	-458	Atxn7l3	ENSMUST00000073234	91	2.47759
11	106272666	106273322	tss	-8	Smarcd2	ENSMUST00000021052	91	2.47759
13	14063256	14063892	tss	-139	Ggps1	ENSMUST00000170957	91	2.47759
14	26970340	26970915	tss	-152	Appl1	ENSMUST00000142645	91	2.47759
14	55015038	55015915	tss	-8	Ngdn	ENSMUST00000022815	91	2.47759
15	102135830	102136669	tss	-7	Spryd3	ENSMUST00000154032	91	2.47759
16	31201005	31201643	tss	-84	Acap2	ENSMUST00000058033	91	2.47759
17	24141359	24141970	tss	-20	Pdpk1	ENSMUST00000102927	91	2.47759
18	38296450	38297361	tss	65	Rnf14	ENSMUST00000170811	91	2.47759
19	53329064	53329566	tss	-24	Mxi1	ENSMUST00000025998	91	2.47759
2	76647882	76648650	tss	-169	Dfnb59	ENSMUST00000153471	91	2.47759
2	121448812	121449535	tss	46	Serf2	ENSMUST00000139253	91	2.47759
3	32510186	32510856	upstream	-4860	Zfp639	ENSMUST00000029203	91	2.47759
3	95014975	95015768	tss	-85	4930481B07Rik	ENSMUST00000128160	91	2.47759
3	116662363	116662992	tss	28	Hiat1	ENSMUST00000029570	91	2.47759
4	117251693	117252416	tss	-5	Gm1661	ENSMUST00000130660	91	2.47759
4	139574157	139574833	tss	-313	Iffo2	ENSMUST00000174078	91	2.47759
5	137786465	137787036	tss	-86	Mepce	ENSMUST00000132726	91	2.47759
6	134829728	134830312	tss	-62	Crebl2	ENSMUST00000046303	91	2.47759
7	35585504	35586382	tss	-37	Ankrd27	ENSMUST00000040844	91	2.47759
8	3392621	3393183	tss	-40	Arhgef18	ENSMUST00000131773	91	2.47759
8	22166120	22166878	tss	14	Nek3	ENSMUST00000033865	91	2.47759
8	70839367	70840141	tss	95	Arrdc2	ENSMUST00000002989	91	2.47759
8	72239681	72240541	tss	-79	Ap1m1	ENSMUST00000003117	91	2.47759
11	109611320	109612111	tss	109	Wipi1	ENSMUST00000153738	90	2.45036
11	115765035	115765632	tss	-14	2310067B10Rik	ENSMUST00000093912	90	2.45036
11	120378499	120379100	tss	-35	2310003H01Rik	ENSMUST00000026448	90	2.45036
13	43398104	43398766	tss	-47	Nol7	ENSMUST00000071926	90	2.45036
14	33446847	33447664	tss	-176	Mapk8	ENSMUST00000130539	90	2.45036
14	52103967	52104623	tss	-345	Hnrnpc	ENSMUST00000164655	90	2.45036
15	83099902	83100608	tss	-51	Serhl	ENSMUST00000078218	90	2.45036
15	89356206	89357038	tss	665	Ncaph2	ENSMUST00000145793	90	2.45036
16	91484795	91485433	tss	-99	Ifnar1	ENSMUST00000023689	90	2.45036
17	63863603	63864292	tss	-53	A930002H24Rik	ENSMUST00000050753	90	2.45036
18	6764783	6765415	tss	-101	Rab18	ENSMUST00000097680	90	2.45036
2	29827006	29827565	tss	2	Urm1	ENSMUST00000156944	90	2.45036
2	84677941	84678614	tss	-116	Med19	ENSMUST00000102645	90	2.45036
3	14611152	14611846	tss	-181	1810022K09Rik	ENSMUST00000108365	90	2.45036
3	108653711	108654109	tss	-36	Clcc1	ENSMUST00000106609	90	2.45036
4	40853673	40854409	tss	-21	B4galt1	ENSMUST00000108096	90	2.45036
4	107314045	107314602	tss	-41	Yipf1	ENSMUST00000075693	90	2.45036
5	120588556	120589213	tss	-198	Tpcn1	ENSMUST00000046426	90	2.45036
8	70792136	70792770	tss	-1	Mast3	ENSMUST00000166004	90	2.45036
8	88696607	88697298	tss	-4	Cyld	ENSMUST00000043526	90	2.45036
9	66834525	66835350	tss	-117	Aph1c	ENSMUST00000169282	90	2.45036
9	66919461	66920093	tss	-96	Rab8b	ENSMUST00000041139	90	2.45036
1	128102641	128103451	tss	-118	Zranb3	ENSMUST00000097597	89	2.42314
1	171410979	171411461	tss	-10	Usf1	ENSMUST00000001284	89	2.42314
10	77258841	77259445	tss	57	Gm10941	ENSMUST00000105408	89	2.42314
10	81105733	81106610	tss	-97	Map2k2	ENSMUST00000136743	89	2.42314
11	73047436	73048160	tss	13	1200014J11Rik	ENSMUST00000021135	89	2.42314
11	78697355	78698210	tss	-352	Nlk	ENSMUST00000142739	89	2.42314
12	118301856	118302474	tss	-707	Sp4	ENSMUST00000026367	89	2.42314
14	21830850	21831617	tss	111	Vdac2	ENSMUST00000153320	89	2.42314
14	54253626	54254405	tss	42	Dad1	ENSMUST00000022781	89	2.42314
15	43476799	43477439	tss	-95	Emc2	ENSMUST00000022962	89	2.42314
15	59314617	59315180	tss	-145	Sqle	ENSMUST00000162142	89	2.42314
15	84987826	84988573	tss	-71	5031439G07Rik	ENSMUST00000047144	89	2.42314
15	89355278	89355966	tss	4	Ncaph2	ENSMUST00000036987	89	2.42314
16	29578983	29579628	tss	-11	Opa1	ENSMUST00000160597	89	2.42314
17	5189650	5190544	intron	-78084	Gm15599	ENSMUST00000122283	89	2.42314
17	35823000	35823654	tss	-30	Flot1	ENSMUST00000174080	89	2.42314
18	56561991	56562690	tss	-5	Aldh7a1	ENSMUST00000172734	89	2.42314
2	94157684	94158365	tss	-151	Hsd17b12	ENSMUST00000028619	89	2.42314
2	152396041	152396704	exon	1672	Sox12	ENSMUST00000063332	89	2.42314
3	95433839	95434679	tss	0	Arnt	ENSMUST00000107161	89	2.42314
4	56947232	56947768	tss	-51	Tmem245	ENSMUST00000068792	89	2.42314
4	133672225	133672838	tss	48	Pigv	ENSMUST00000062118	89	2.42314
5	139736014	139736744	tss	-155	Micall2	ENSMUST00000044642	89	2.42314
8	13105294	13105924	tss	-36	Cul4a	ENSMUST00000016680	89	2.42314
9	40800767	40801456	tss	103	Hspa8	ENSMUST00000015800	89	2.42314
9	66126293	66126953	tss	1	Snx1	ENSMUST00000137542	89	2.42314
1	169531234	169531810	tss	-28	Nuf2	ENSMUST00000111368	88	2.39591
1	175692488	175693288	tss	-187	Opn3	ENSMUST00000027809	88	2.39591
10	40257369	40258149	tss	-11	Gtf3c6	ENSMUST00000019982	88	2.39591
11	23255306	23256161	tss	-270	Xpo1	ENSMUST00000020538	88	2.39591
11	70646811	70647622	tss	-79	Slc25a11	ENSMUST00000014750	88	2.39591
11	74838068	74838888	intron	1111	Mnt	ENSMUST00000132150	88	2.39591
11	75461081	75461807	tss	-68	Mir22hg	ENSMUST00000149940	88	2.39591
13	64153060	64153816	tss	-284	Zfp367	ENSMUST00000117241	88	2.39591
14	54686472	54687179	tss	84	Acin1	ENSMUST00000022793	88	2.39591
14	75284010	75284636	tss	-118	Zc3h13	ENSMUST00000022577	88	2.39591
15	81960474	81961236	tss	1	Pmm1	ENSMUST00000071462	88	2.39591
15	94589667	94590164	tss	-22	Twf1	ENSMUST00000152590	88	2.39591
17	34118952	34119684	tss	-789	Brd2	ENSMUST00000095347	88	2.39591
17	47737525	47738392	tss	-87	Tfeb	ENSMUST00000113288	88	2.39591
17	68003805	68004507	tss	-84	Arhgap28	ENSMUST00000024840	88	2.39591
18	36559560	36560706	tss	-207	Ankhd1	ENSMUST00000006205	88	2.39591
18	60774281	60774771	tss	-18	Rps14	ENSMUST00000142980	88	2.39591
19	4509982	4510674	tss	-155	Pcx	ENSMUST00000068004	88	2.39591
19	11965100	11965809	tss	-326	Osbp	ENSMUST00000025590	88	2.39591
3	100921885	100922709	tss	43	Trim45	ENSMUST00000094048	88	2.39591
5	99978783	99979439	tss	100	4930524J08Rik	ENSMUST00000046721	88	2.39591
5	129786814	129787492	tss	7	Psph	ENSMUST00000031399	88	2.39591
5	135632353	135633030	tss	14	Rhbdd2	ENSMUST00000043707	88	2.39591
7	19131293	19131906	tss	-150	Fbxo46	ENSMUST00000165913	88	2.39591
8	11557842	11558669	intron	2272	Ing1	ENSMUST00000054399	88	2.39591
8	27174407	27174953	tss	-69	Rab11fip1	ENSMUST00000054212	88	2.39591
8	71370993	71371874	tss	-20	Ocel1	ENSMUST00000110051	88	2.39591
8	123212487	123213090	tss	-24	Chmp1a	ENSMUST00000172336	88	2.39591
9	79792760	79793643	tss	33	Tmem30a	ENSMUST00000034878	88	2.39591
X	94177387	94178401	intergenic	34560	Eif2s3x	ENSMUST00000113922	88	2.39591
1	87326544	87327195	tss	-110	Gigyf2	ENSMUST00000174846	87	2.36868
10	119239823	119240500	tss	-43	Cand1	ENSMUST00000020315	87	2.36868
11	21370759	21371512	tss	-85	Ugp2	ENSMUST00000060895	87	2.36868
11	74831823	74832613	intron	1331	Mnt	ENSMUST00000000291	87	2.36868
11	121236608	121237454	tss	-124	Narf	ENSMUST00000103015	87	2.36868
12	84450915	84451566	tss	-244	Aldh6a1	ENSMUST00000085192	87	2.36868
13	59584868	59585461	tss	69	Agtpbp1	ENSMUST00000170520	87	2.36868
15	38078798	38079250	tss	-34	Ubr5	ENSMUST00000110336	87	2.36868
15	76710381	76710873	tss	-23	Recql4	ENSMUST00000036852	87	2.36868
15	83562870	83563646	tss	-564	Tspo	ENSMUST00000047419	87	2.36868
17	7169634	7170283	tss	-175	Rps6ka2	ENSMUST00000024575	87	2.36868
17	35841020	35841875	tss	10	Mdc1	ENSMUST00000082337	87	2.36868
19	8722911	8723692	tss	-42	Snhg1	ENSMUST00000180819	87	2.36868
19	45074894	45075485	tss	-49	Kazald1	ENSMUST00000111948	87	2.36868
2	150909266	150910014	tss	150	Gins1	ENSMUST00000140950	87	2.36868
2	163016907	163017668	tss	-60	Ift52	ENSMUST00000018002	87	2.36868
3	35753646	35754276	tss	-100	Atp11b	ENSMUST00000029257	87	2.36868
4	4792950	4793691	tss	-44	Impad1	ENSMUST00000084949	87	2.36868
4	107253249	107253955	tss	-19	Hspb11	ENSMUST00000152717	87	2.36868
5	93206315	93206976	tss	130	2010109A12Rik	ENSMUST00000031330	87	2.36868
5	122849774	122850364	tss	-171	Rnf34	ENSMUST00000031434	87	2.36868
8	27023521	27024037	tss	-52	Erlin2	ENSMUST00000033873	87	2.36868
8	39005661	39006520	tss	78	Tusc3	ENSMUST00000169034	87	2.36868
8	70506325	70506894	tss	-50	2810428I15Rik	ENSMUST00000133683	87	2.36868
8	94601542	94602283	tss	-19	Rspry1	ENSMUST00000060389	87	2.36868
8	107056491	107057119	tss	-3	Nip7	ENSMUST00000034392	87	2.36868
8	121125393	121125917	intron	-2260	Foxl1	ENSMUST00000062634	87	2.36868
9	21917946	21918588	tss	1	Rab3d	ENSMUST00000115351	87	2.36868
9	22388891	22389495	tss	-14	Anln	ENSMUST00000040912	87	2.36868
9	77910329	77910981	intergenic	-6748	Elovl5	ENSMUST00000034904	87	2.36868
1	7397493	7398361	tss	-390	Gm26901	ENSMUST00000181554	86	2.34146
1	105990056	105990735	tss	-45	Zcchc2	ENSMUST00000119166	86	2.34146
10	7780651	7781257	tss	12	Ginm1	ENSMUST00000039763	86	2.34146
10	81037106	81037642	tss	49	Slc39a3	ENSMUST00000117276	86	2.34146
11	6388788	6389425	tss	73	Zmiz2	ENSMUST00000109787	86	2.34146
11	69671021	69671618	tss	-75	Eif4a1	ENSMUST00000145289	86	2.34146
11	97883913	97884663	tss	-108	Fbxo47	ENSMUST00000093939	86	2.34146
12	21373511	21373982	tss	-43	Adam17	ENSMUST00000064536	86	2.34146
14	19823444	19824179	tss	-158	2700060E02Rik	ENSMUST00000022341	86	2.34146
14	55671725	55672425	tss	-160	Gmpr2	ENSMUST00000002397	86	2.34146
14	55745350	55745950	tss	1	Dhrs1	ENSMUST00000002403	86	2.34146
14	61556599	61557235	tss	-9	Spryd7	ENSMUST00000022497	86	2.34146
15	75929488	75930090	tss	-163	Tsta3	ENSMUST00000023231	86	2.34146
15	78947349	78948276	tss	79	Triobp	ENSMUST00000140228	86	2.34146
19	27429641	27430162	tss	-87	D19Bwg1357e	ENSMUST00000076219	86	2.34146
2	30286056	30286653	tss	-18	Nup188	ENSMUST00000064447	86	2.34146
2	32586687	32587277	tss	-65	St6galnac4	ENSMUST00000102818	86	2.34146
2	144011093	144011664	tss	-134	Rrbp1	ENSMUST00000037875	86	2.34146
3	88142008	88142565	tss	-32	Mef2d	ENSMUST00000001455	86	2.34146
3	105959024	105959556	tss	-42	Wdr77	ENSMUST00000010278	86	2.34146
3	108840219	108841073	tss	-74	Stxbp3a	ENSMUST00000138552	86	2.34146
4	148159845	148160698	tss	-133	Fbxo44	ENSMUST00000129253	86	2.34146
5	92434952	92435488	tss	28	Nup54	ENSMUST00000038514	86	2.34146
5	125475465	125476026	tss	-90	Aacs	ENSMUST00000031445	86	2.34146
9	4376109	4376916	upstream	-5109	Gm23992	ENSMUST00000174981	86	2.34146
9	62122514	62123069	tss	-188	Mir5133	ENSMUST00000174955	86	2.34146
10	61452659	61453120	tss	-204	Eif4ebp2	ENSMUST00000020288	85	2.31423
10	127290301	127291149	tss	-15	Ddit3	ENSMUST00000026475	85	2.31423
10	128565745	128566434	tss	-160	Pa2g4	ENSMUST00000026425	85	2.31423
11	69410786	69411511	intron	2442	Kdm6b	ENSMUST00000094077	85	2.31423
13	41000734	41001378	tss	52	A730081D07Rik	ENSMUST00000153685	85	2.31423
15	51877045	51877643	tss	-79	Utp23	ENSMUST00000137116	85	2.31423
15	89075349	89076111	tss	-27	1810021B22Rik	ENSMUST00000150364	85	2.31423
17	56036371	56037016	tss	-123	Sh3gl1	ENSMUST00000003268	85	2.31423
19	4148209	4148840	tss	-59	Coro1b	ENSMUST00000008893	85	2.31423
19	5473548	5474271	tss	-104	Efemp2	ENSMUST00000167304	85	2.31423
2	48949032	48949626	tss	-66	Orc4	ENSMUST00000028098	85	2.31423
2	121866666	121867273	tss	-8	Casc4	ENSMUST00000078752	85	2.31423
2	132262838	132263421	tss	21	Cds2	ENSMUST00000110158	85	2.31423
3	53463107	53463870	tss	-8	Proser1	ENSMUST00000058577	85	2.31423
3	88716628	88717132	tss	12	Rit1	ENSMUST00000029692	85	2.31423
4	120287688	120288314	tss	-643	Foxo6	ENSMUST00000102656	85	2.31423
4	135272543	135273292	tss	-65	Clic4	ENSMUST00000143370	85	2.31423
5	67260384	67260989	tss	-10	Tmem33	ENSMUST00000162543	85	2.31423
5	114667298	114667943	intergenic	-9218	Trpv4	ENSMUST00000071968	85	2.31423
5	142905580	142906240	tss	-54	Actb	ENSMUST00000106216	85	2.31423
5	145113817	145114510	tss	4	Arpc1b	ENSMUST00000129033	85	2.31423
6	113075882	113076690	tss	735	Gt(ROSA)26Sor	ENSMUST00000133467	85	2.31423
7	16048035	16048631	intergenic	-23640	Zfp541	ENSMUST00000108509	85	2.31423
7	19149093	19149917	tss	-140	Qpctl	ENSMUST00000032566	85	2.31423
7	127876400	127877060	tss	79	Zfp668	ENSMUST00000106262	85	2.31423
8	79639084	79639645	tss	-266	Otud4	ENSMUST00000173078	85	2.31423
8	124662950	124663659	tss	58	2310022B05Rik	ENSMUST00000034464	85	2.31423
9	61370398	61370936	exon	1497	Gm10655	ENSMUST00000098658	85	2.31423
9	66124588	66125223	tss	-88	Snx1	ENSMUST00000034946	85	2.31423
9	109059048	109059962	tss	-176	Trex1	ENSMUST00000112053	85	2.31423
9	114639967	114640575	tss	-27	Cnot10	ENSMUST00000070117	85	2.31423
X	140956500	140957097	tss	-73	Psmd10	ENSMUST00000112978	85	2.31423
1	24100030	24100779	tss	-31	Fam135a	ENSMUST00000027337	84	2.287
10	7589599	7590139	tss	2	Lrp11	ENSMUST00000019931	84	2.287
10	77978197	77978857	tss	-32	1810043G02Rik	ENSMUST00000105397	84	2.287
10	128337416	128337948	tss	-169	Cs	ENSMUST00000005826	84	2.287
12	40223042	40223584	tss	-28	Gm7008	ENSMUST00000170019	84	2.287
13	53377179	53377694	tss	-46	Sptlc1	ENSMUST00000021920	84	2.287
14	21750269	21750779	tss	-46	Samd8	ENSMUST00000022292	84	2.287
14	50807492	50808173	tss	-7	Rpph1	ENSMUST00000175096	84	2.287
15	76195556	76196239	tss	-126	Plec	ENSMUST00000023226	84	2.287
15	80264073	80264644	tss	-27	Rps19bp1	ENSMUST00000052499	84	2.287
17	25578720	25579359	tss	-12	Lmf1	ENSMUST00000063344	84	2.287
17	46327779	46328377	tss	-23	Abcc10	ENSMUST00000167360	84	2.287
17	65613431	65614232	tss	-395	Vapa	ENSMUST00000024897	84	2.287
18	69344055	69344702	tss	-97	Tcf4	ENSMUST00000128706	84	2.287
19	3906956	3907430	tss	-38	Tcirg1	ENSMUST00000001801	84	2.287
2	73214129	73214896	tss	2	Ola1	ENSMUST00000152608	84	2.287
2	90846856	90847380	tss	-54	Mtch2	ENSMUST00000136872	84	2.287
3	69004407	69005056	tss	-53	Smc4	ENSMUST00000042901	84	2.287
3	89430003	89430653	tss	19	Pygo2	ENSMUST00000060061	84	2.287
3	152345902	152346681	tss	-4	Usp33	ENSMUST00000026507	84	2.287
4	3574500	3575110	tss	2	Tmem68	ENSMUST00000154922	84	2.287
4	8647134	8647883	intergenic	26031	Gm11809	ENSMUST00000120923	84	2.287
4	70410198	70410817	tss	-128	Cdk5rap2	ENSMUST00000144099	84	2.287
4	94978731	94979409	tss	0	Mysm1	ENSMUST00000136130	84	2.287
4	108071217	108071697	tss	-15	Scp2	ENSMUST00000106701	84	2.287
5	31220385	31220907	tss	-207	Ppm1g	ENSMUST00000031032	84	2.287
6	89644281	89644975	tss	597	Txnrd3	ENSMUST00000101171	84	2.287
7	27486601	27487386	tss	52	Sertad1	ENSMUST00000008528	84	2.287
7	44246220	44246943	tss	-111	2410002F23Rik	ENSMUST00000055858	84	2.287
7	83891587	83892367	tss	-81	Mesdc2	ENSMUST00000094215	84	2.287
8	33731548	33732197	tss	-28	Gtf2e2	ENSMUST00000170705	84	2.287
8	47673380	47674047	tss	-57	Ing2	ENSMUST00000146625	84	2.287
8	106415093	106415740	tss	-71	Zfp90	ENSMUST00000034382	84	2.287
8	123949068	123949618	tss	-33	Nup133	ENSMUST00000044795	84	2.287
9	70678516	70679086	tss	-226	Adam10	ENSMUST00000067880	84	2.287
9	108094301	108094931	tss	-117	Apeh	ENSMUST00000081309	84	2.287
9	122294268	122294900	tss	-238	Ano10	ENSMUST00000042546	84	2.287
1	75124729	75125442	intergenic	8667	Slc23a3	ENSMUST00000027405	83	2.25978
1	93511511	93512244	tss	-59	Farp2	ENSMUST00000120301	83	2.25978
10	39369179	39369896	tss	-92	Fyn	ENSMUST00000063091	83	2.25978
10	60002896	60003612	tss	-43	Anapc16	ENSMUST00000182898	83	2.25978
11	55097543	55098188	tss	-184	Gm2a	ENSMUST00000000608	83	2.25978
11	69919555	69920225	tss	752	Eif5a	ENSMUST00000108610	83	2.25978
12	81594842	81595407	tss	-95	Med6	ENSMUST00000159187	83	2.25978
13	98262636	98263327	tss	-45	Ankra2	ENSMUST00000150916	83	2.25978
15	11995877	11996559	tss	-2	Sub1	ENSMUST00000022816	83	2.25978
15	43282456	43283032	tss	-56	Eif3e	ENSMUST00000022960	83	2.25978
15	102279156	102279791	tss	10	Mfsd5	ENSMUST00000051341	83	2.25978
16	18876425	18876993	tss	75	Mrpl40	ENSMUST00000023391	83	2.25978
18	12168391	12168872	tss	-52	3110002H16Rik	ENSMUST00000025276	83	2.25978
2	32961333	32961862	tss	-48	Rpl12	ENSMUST00000154340	83	2.25978
2	61711251	61711926	tss	-82	Psmd14	ENSMUST00000028278	83	2.25978
2	158794426	158795084	tss	3	Dhx35	ENSMUST00000109478	83	2.25978
2	180589057	180589785	tss	-66	Ogfr	ENSMUST00000147070	83	2.25978
3	7503164	7503713	tss	-16	Zc2hc1a	ENSMUST00000051064	83	2.25978
3	87905860	87906511	tss	-118	Hdgf	ENSMUST00000005017	83	2.25978
3	89394344	89395165	tss	-4	Zbtb7b	ENSMUST00000139094	83	2.25978
3	104788493	104789217	tss	-27	Rhoc	ENSMUST00000002303	83	2.25978
4	116627266	116627873	tss	-39	Nasp	ENSMUST00000030457	83	2.25978
4	132535118	132535748	tss	-46	Dnajc8	ENSMUST00000094657	83	2.25978
4	149426444	149427014	tss	-74	Ube4b	ENSMUST00000103212	83	2.25978
5	65199291	65199917	tss	-105	Wdr19	ENSMUST00000041892	83	2.25978
5	108065412	108065894	tss	-27	Mtf2	ENSMUST00000131291	83	2.25978
5	135186619	135187417	tss	-444	Baz1b	ENSMUST00000002825	83	2.25978
5	143817397	143817962	tss	-98	Eif2ak1	ENSMUST00000100487	83	2.25978
6	6955691	6956406	tss	-1	Acn9	ENSMUST00000040826	83	2.25978
8	69088390	69088946	tss	-5	Atp6v1b2	ENSMUST00000006435	83	2.25978
8	69749361	69750179	tss	163	Zfp963	ENSMUST00000130458	83	2.25978
8	71671442	71672043	tss	-39	Unc13a	ENSMUST00000030170	83	2.25978
9	123529347	123529946	tss	-165	Sacm1l	ENSMUST00000026270	83	2.25978
X	74304781	74305422	tss	84	Gdi1	ENSMUST00000146013	83	2.25978
1	92180155	92180816	intergenic	-32131	Hdac4	ENSMUST00000008995	82	2.23255
10	128498538	128499142	tss	-216	Myl6b	ENSMUST00000026428	82	2.23255
11	100527747	100528240	tss	-54	Acly	ENSMUST00000107389	82	2.23255
13	84221780	84222504	tss	28	A230107N01Rik	ENSMUST00000180894	82	2.23255
14	47297848	47298458	tss	-107	Mapk1ip1l	ENSMUST00000166743	82	2.23255
15	68363149	68363936	tss	-287	Gm20732	ENSMUST00000175699	82	2.23255
15	78926289	78927003	tss	10	Lgals1	ENSMUST00000089377	82	2.23255
16	17530551	17531381	tss	1	Thap7	ENSMUST00000100125	82	2.23255
17	55958873	55959807	tss	-116	Gm16712	ENSMUST00000181962	82	2.23255
17	56074386	56075113	tss	-119	Ubxn6	ENSMUST00000139371	82	2.23255
17	74395268	74395793	tss	-35	Slc30a6	ENSMUST00000024870	82	2.23255
18	84685273	84686090	tss	-84	Cndp2	ENSMUST00000025546	82	2.23255
2	25574376	25575179	tss	-12	Mamdc4	ENSMUST00000142811	82	2.23255
2	167631898	167632419	tss	-72	Ube2v1	ENSMUST00000109207	82	2.23255
3	10351101	10351721	tss	-79	Zfand1	ENSMUST00000184644	82	2.23255
3	30602210	30602966	tss	584	Mynn	ENSMUST00000047502	82	2.23255
3	97158180	97158962	tss	-178	Acp6	ENSMUST00000090759	82	2.23255
4	155563186	155563796	tss	-58	Nadk	ENSMUST00000105613	82	2.23255
5	36464683	36465285	tss	27	Grpel1	ENSMUST00000031099	82	2.23255
6	115676384	115676922	tss	-35	Raf1	ENSMUST00000127503	82	2.23255
8	34965590	34966159	tss	-65	Tnks	ENSMUST00000033929	82	2.23255
9	57560690	57561437	tss	6	Scamp2	ENSMUST00000045791	82	2.23255
9	118040166	118040674	tss	-37	Azi2	ENSMUST00000044454	82	2.23255
10	117792631	117793165	tss	-165	Nup107	ENSMUST00000064848	81	2.20533
11	74648897	74649618	tss	-99	Cluh	ENSMUST00000130398	81	2.20533
11	95666551	95667155	tss	-71	Phb	ENSMUST00000125172	81	2.20533
11	99230156	99230847	tss	-27	Smarce1	ENSMUST00000128215	81	2.20533
11	121204064	121204870	tss	15	Ogfod3	ENSMUST00000026169	81	2.20533
14	14346206	14346797	tss	22	Il3ra	ENSMUST00000090591	81	2.20533
14	75754246	75754816	tss	-104	Cog3	ENSMUST00000049168	81	2.20533
15	36282815	36283425	tss	-66	Rnf19a	ENSMUST00000022890	81	2.20533
17	24719734	24720333	tss	-42	Snhg9	ENSMUST00000161706	81	2.20533
17	35059579	35060021	tss	-32	Ddah2	ENSMUST00000173520	81	2.20533
17	56997110	56997781	tss	51	Alkbh7	ENSMUST00000002737	81	2.20533
18	6135797	6136502	tss	-58	Arhgap12	ENSMUST00000182559	81	2.20533
18	70567945	70568529	tss	34	Mbd2	ENSMUST00000074058	81	2.20533
19	5609546	5610268	tss	181	Kat5	ENSMUST00000113641	81	2.20533
2	173021542	173022108	tss	-49	Rbm38	ENSMUST00000173878	81	2.20533
3	32529156	32529846	tss	-7	Mfn1	ENSMUST00000091257	81	2.20533
4	120924778	120925340	tss	-22	Exo5	ENSMUST00000156836	81	2.20533
5	114443788	114444437	tss	-25	Mmab	ENSMUST00000031560	81	2.20533
5	121219894	121220397	tss	-32	Gm15800	ENSMUST00000042614	81	2.20533
5	124628730	124629472	tss	-36	Atp6v0a2	ENSMUST00000037865	81	2.20533
1	86487376	86487889	intergenic	-39087	Ptma	ENSMUST00000045897	80	2.1781
1	163403499	163404154	tss	-217	Gorab	ENSMUST00000045138	80	2.1781
10	24869670	24870339	tss	-16	Med23	ENSMUST00000092646	80	2.1781
10	43540740	43541329	tss	-39	1700021F05Rik	ENSMUST00000126463	80	2.1781
10	80602553	80603294	tss	-24	Adat3	ENSMUST00000038411	80	2.1781
11	120572921	120573750	tss	-78	P4hb	ENSMUST00000026122	80	2.1781
12	28635757	28636217	tss	-27	Rps7	ENSMUST00000074267	80	2.1781
13	23761072	23761659	tss	-102	Hist1h4a	ENSMUST00000102964	80	2.1781
14	40966738	40967476	tss	-338	Tspan14	ENSMUST00000047652	80	2.1781
15	32244329	32244966	tss	53	0610007N19Rik	ENSMUST00000181536	80	2.1781
15	36792316	36792997	tss	-144	Ywhaz	ENSMUST00000126184	80	2.1781
15	82015843	82016619	tss	-49	Desi1	ENSMUST00000135988	80	2.1781
15	85859364	85859881	tss	-104	Gtse1	ENSMUST00000170629	80	2.1781
15	89180587	89181328	upstream	4710	mmu-mir-6958	ENSMUST00000184207	80	2.1781
15	100422877	100423462	tss	-53	Gm5475	ENSMUST00000148928	80	2.1781
16	72662608	72663251	tss	-209	Robo1	ENSMUST00000023600	80	2.1781
18	56707147	56707942	tss	-270	Lmnb1	ENSMUST00000025486	80	2.1781
19	46152043	46152674	tss	-126	Gbf1	ENSMUST00000026254	80	2.1781
2	153345319	153345844	tss	153	2500004C02Rik	ENSMUST00000128026	80	2.1781
2	166996080	166996587	tss	-43	Stau1	ENSMUST00000109236	80	2.1781
2	180024438	180025119	tss	-183	Lsm14b	ENSMUST00000055485	80	2.1781
3	52101821	52102523	intron	2634	Maml3	ENSMUST00000121440	80	2.1781
3	131271791	131272413	tss	15	Hadh	ENSMUST00000029610	80	2.1781
4	134704050	134704725	tss	-85	Man1c1	ENSMUST00000054096	80	2.1781
5	9161433	9162120	tss	-49	Dmtf1	ENSMUST00000071921	80	2.1781
5	137294284	137294867	tss	-69	Ufsp1	ENSMUST00000052825	80	2.1781
6	51469876	51470760	tss	75	Cbx3	ENSMUST00000094623	80	2.1781
6	88518629	88519250	tss	3	Sec61a1	ENSMUST00000125016	80	2.1781
6	90604325	90605152	tss	94	Slc41a3	ENSMUST00000044019	80	2.1781
7	25267712	25268474	tss	226	Cic	ENSMUST00000169266	80	2.1781
8	19784548	19784943	upstream	-5139	Gm26853	ENSMUST00000180757	80	2.1781
8	46686792	46687426	intergenic	52410	Gm16675	ENSMUST00000181167	80	2.1781
8	71468924	71469649	tss	-115	Dda1	ENSMUST00000124745	80	2.1781
8	106149926	106150568	tss	-123	Pla2g15	ENSMUST00000034377	80	2.1781
9	44721054	44721722	tss	-91	Phldb1	ENSMUST00000123406	80	2.1781
9	122950748	122951340	tss	-39	1110059G10Rik	ENSMUST00000035154	80	2.1781
1	153332711	153333369	tss	-239	Lamc1	ENSMUST00000027752	79	2.15087
10	42478180	42478865	tss	-50	Lace1	ENSMUST00000041024	79	2.15087
10	91181392	91182038	intergenic	-10213	Tmpo	ENSMUST00000105293	79	2.15087
10	128748092	128748861	tss	-1	Wibg	ENSMUST00000065210	79	2.15087
11	61174881	61175633	tss	-294	Usp22	ENSMUST00000041683	79	2.15087
11	70668284	70669157	tss	289	Spag7	ENSMUST00000137691	79	2.15087
14	118132507	118133078	tss	-48	Tgds	ENSMUST00000022727	79	2.15087
15	74752608	74753308	tss	1	Lynx1	ENSMUST00000023259	79	2.15087
15	82345745	82346366	tss	-2	Smdt1	ENSMUST00000161892	79	2.15087
15	89195982	89196828	tss	-68	Dennd6b	ENSMUST00000078953	79	2.15087
15	89315144	89315720	tss	-62	Sbf1	ENSMUST00000123791	79	2.15087
15	96460766	96461367	tss	-187	Scaf11	ENSMUST00000047835	79	2.15087
17	35821408	35821911	tss	-38	Ier3	ENSMUST00000003635	79	2.15087
17	46282533	46283269	tss	-9	Tjap1	ENSMUST00000180283	79	2.15087
19	4000066	4000763	tss	-154	Nudt8	ENSMUST00000025802	79	2.15087
19	4625068	4625917	tss	86	Rce1	ENSMUST00000025823	79	2.15087
2	30133458	30133999	tss	-11	Tbc1d13	ENSMUST00000044556	79	2.15087
2	30363774	30364369	tss	-160	Fam73b	ENSMUST00000077977	79	2.15087
2	142901227	142901863	tss	-86	Kif16b	ENSMUST00000043589	79	2.15087
2	156065384	156066019	tss	-53	Spag4	ENSMUST00000137966	79	2.15087
3	130709288	130709926	tss	-174	Ostc	ENSMUST00000043937	79	2.15087
3	157533863	157534457	tss	-65	Zranb2	ENSMUST00000106058	79	2.15087
4	103114147	103114943	tss	-40	Wdr78	ENSMUST00000106868	79	2.15087
4	116720546	116721163	tss	-153	Tesk2	ENSMUST00000045542	79	2.15087
4	141139467	141140244	tss	-47	Szrd1	ENSMUST00000094549	79	2.15087
5	34573423	34573978	tss	-28	Add1	ENSMUST00000147574	79	2.15087
5	45449999	45450723	tss	-115	Qdpr	ENSMUST00000015950	79	2.15087
5	114380294	114380914	tss	-50	Kctd10	ENSMUST00000102581	79	2.15087
6	30304409	30304875	tss	-7	1700095J07Rik	ENSMUST00000128017	79	2.15087
6	37870321	37870963	tss	-141	Trim24	ENSMUST00000031859	79	2.15087
6	115601488	115602327	tss	-152	Mkrn2	ENSMUST00000000449	79	2.15087
7	25754654	25755544	tss	-627	Hnrnpul1	ENSMUST00000043765	79	2.15087
7	44986253	44986965	tss	-103	Prmt1	ENSMUST00000107842	79	2.15087
8	20122158	20122447	tss	-71	Gm21769	ENSMUST00000092138	79	2.15087
8	105224836	105225385	tss	14	D230025D16Rik	ENSMUST00000034361	79	2.15087
8	105264436	105265303	tss	-1	Tradd	ENSMUST00000147670	79	2.15087
8	122376169	122376852	tss	7	Zc3h18	ENSMUST00000017622	79	2.15087
9	36797189	36797683	tss	-60	Ei24	ENSMUST00000183360	79	2.15087
1	59236865	59237539	tss	-70	Als2	ENSMUST00000159166	78	2.12365
1	125560316	125561091	tss	-70	Slc35f5	ENSMUST00000027580	78	2.12365
1	152902597	152903390	tss	-577	Smg7	ENSMUST00000111836	78	2.12365
10	81432876	81433319	upstream	-2109	Nfic	ENSMUST00000117966	78	2.12365
11	75630655	75631236	tss	-28	Inpp5k	ENSMUST00000006286	78	2.12365
13	21402368	21403113	tss	-4	Zkscan3	ENSMUST00000116434	78	2.12365
14	30626043	30626706	tss	-88	Prkcd	ENSMUST00000112208	78	2.12365
14	31640755	31641495	tss	-14	Hacl1	ENSMUST00000135751	78	2.12365
14	54577330	54577959	tss	33	Ajuba	ENSMUST00000054487	78	2.12365
15	85036761	85037355	tss	-108	Fam118a	ENSMUST00000023069	78	2.12365
16	38522516	38523230	tss	-109	Timmdc1	ENSMUST00000002925	78	2.12365
17	17373925	17374631	tss	-95	Riok2	ENSMUST00000024620	78	2.12365
17	46680722	46681297	tss	-55	Klhdc3	ENSMUST00000165007	78	2.12365
17	87025132	87025724	tss	-66	Cript	ENSMUST00000024959	78	2.12365
18	5989572	5990378	intergenic	44764	Arhgap12	ENSMUST00000182343	78	2.12365
18	67448978	67449640	tss	-117	Afg3l2	ENSMUST00000025408	78	2.12365
19	5725961	5726638	tss	4	Ehbp1l1	ENSMUST00000049295	78	2.12365
19	38054370	38055159	tss	-4	Cep55	ENSMUST00000096096	78	2.12365
19	56821979	56822587	tss	-97	A630007B06Rik	ENSMUST00000140184	78	2.12365
2	71211328	71211926	tss	-23	Dync1i2	ENSMUST00000112142	78	2.12365
3	32396661	32397330	tss	-637	Pik3ca	ENSMUST00000108243	78	2.12365
3	36862695	36863297	tss	-40	4932438A13Rik	ENSMUST00000057272	78	2.12365
3	65528095	65528589	tss	-102	Tiparp	ENSMUST00000047906	78	2.12365
3	101376546	101377202	tss	-151	Igsf3	ENSMUST00000043983	78	2.12365
3	121291436	121292258	tss	-106	Alg14	ENSMUST00000039442	78	2.12365
4	40948036	40948656	tss	-56	Chmp5	ENSMUST00000030128	78	2.12365
5	76905266	76905785	tss	-2	Aasdh	ENSMUST00000146570	78	2.12365
5	86172633	86173154	tss	-47	Uba6	ENSMUST00000039373	78	2.12365
5	144964773	144965413	tss	674	Smurf1	ENSMUST00000110677	78	2.12365
6	124662590	124663447	tss	-55	Lpcat3	ENSMUST00000128721	78	2.12365
6	124964964	124965801	tss	2	Cops7a	ENSMUST00000032220	78	2.12365
8	47713555	47714463	tss	-3	Cdkn2aip	ENSMUST00000038738	78	2.12365
8	120667865	120668386	tss	4	Emc8	ENSMUST00000034277	78	2.12365
9	106438043	106438649	tss	-282	Acy1	ENSMUST00000024031	78	2.12365
9	108661741	108662332	tss	47	Slc25a20	ENSMUST00000035222	78	2.12365
1	165236676	165237262	tss	-35	Tiprl	ENSMUST00000043235	77	2.09642
11	69996909	69997588	tss	329	Phf23	ENSMUST00000135814	77	2.09642
11	98400015	98400651	tss	179	Pgap3	ENSMUST00000128058	77	2.09642
12	102757479	102758104	tss	-39	AK010878	ENSMUST00000046456	77	2.09642
12	110446305	110447088	intergenic	-38794	Ppp2r5c	ENSMUST00000084985	77	2.09642
13	48546333	48546941	intergenic	-8368	Mirlet7a-1	ENSMUST00000083487	77	2.09642
14	16248935	16249530	tss	-28	Ngly1	ENSMUST00000022310	77	2.09642
14	54517169	54517946	tss	2	Prmt5	ENSMUST00000023873	77	2.09642
14	61172525	61173251	tss	-215	Sacs	ENSMUST00000121091	77	2.09642
15	102470636	102471366	tss	334	Pcbp2	ENSMUST00000108838	77	2.09642
16	42875087	42875957	tss	30	4932412D23Rik	ENSMUST00000147181	77	2.09642
16	90810220	90810775	tss	-65	Urb1	ENSMUST00000128989	77	2.09642
17	26243968	26244509	tss	-11	Itfg3	ENSMUST00000114988	77	2.09642
17	49428063	49428601	tss	-62	Mocs1	ENSMUST00000165390	77	2.09642
17	72917845	72918499	tss	-116	Lbh	ENSMUST00000024857	77	2.09642
18	20896255	20896786	tss	-437	Trappc8	ENSMUST00000097658	77	2.09642
18	60560388	60560959	tss	-47	Rbm22	ENSMUST00000025506	77	2.09642
18	66002429	66002958	tss	-71	Lman1	ENSMUST00000048260	77	2.09642
18	77938050	77938569	tss	-173	Epg5	ENSMUST00000044622	77	2.09642
19	8966636	8967485	tss	-23	Eef1g	ENSMUST00000052248	77	2.09642
19	21778021	21778738	tss	-18	Tmem2	ENSMUST00000025663	77	2.09642
2	25983176	25983977	tss	-321	Camsap1	ENSMUST00000183461	77	2.09642
2	32395278	32395953	tss	-230	Ptges2	ENSMUST00000028162	77	2.09642
2	91070086	91070719	tss	4	Slc39a13	ENSMUST00000123685	77	2.09642
2	105399170	105399841	tss	-120	Rcn1	ENSMUST00000006128	77	2.09642
3	145937708	145938290	tss	-49	2410004B18Rik	ENSMUST00000039571	77	2.09642
3	153944313	153944902	tss	20	Acadm	ENSMUST00000072697	77	2.09642
4	46507336	46507866	exon	12389	Gm22247	ENSMUST00000082476	77	2.09642
5	73256423	73257036	tss	-51	Fryl	ENSMUST00000123446	77	2.09642
5	120503428	120504019	tss	-45	Plbd2	ENSMUST00000031597	77	2.09642
5	142629183	142629768	tss	-78	Wipi2	ENSMUST00000036872	77	2.09642
6	85069208	85069813	tss	-3	Exoc6b	ENSMUST00000160197	77	2.09642
8	11550449	11550984	tss	51	Cars2	ENSMUST00000049461	77	2.09642
8	23208281	23208962	tss	-42	Agpat6	ENSMUST00000167004	77	2.09642
8	84687683	84688268	tss	-64	Nacc1	ENSMUST00000001975	77	2.09642
9	103365590	103366175	tss	-98	Cdv3	ENSMUST00000072249	77	2.09642
9	106822238	106823080	tss	693	Vprbp	ENSMUST00000159645	77	2.09642
1	37299579	37300007	tss	-37	Inpp4a	ENSMUST00000146676	76	2.06919
1	134955765	134956234	tss	-42	Ppp1r12b	ENSMUST00000112163	76	2.06919
10	5805422	5806188	tss	-10	Fbxo5	ENSMUST00000019907	76	2.06919
10	63243511	63244131	tss	-20	Herc4	ENSMUST00000020258	76	2.06919
10	76531119	76531799	tss	-81	Lss	ENSMUST00000159013	76	2.06919
10	80742089	80742797	tss	-184	Ap3d1	ENSMUST00000020420	76	2.06919
10	94035583	94036126	tss	-50	Vezt	ENSMUST00000119818	76	2.06919
10	96616556	96617198	tss	-155	Btg1	ENSMUST00000038377	76	2.06919
10	128547184	128548010	tss	7	Zc3h10	ENSMUST00000133458	76	2.06919
11	70524820	70525482	tss	-122	Psmb6	ENSMUST00000145503	76	2.06919
12	72085297	72086013	tss	20	Jkamp	ENSMUST00000132371	76	2.06919
13	34002336	34003034	tss	-1	Serpinb6a	ENSMUST00000166354	76	2.06919
13	63431088	63431743	tss	-113	Fancc	ENSMUST00000162971	76	2.06919
13	119689887	119690555	tss	-271	Hmgcs1	ENSMUST00000179869	76	2.06919
14	54882923	54883809	tss	9	Bcl2l2	ENSMUST00000172844	76	2.06919
14	57525463	57526062	exon	882	Il17d	ENSMUST00000089494	76	2.06919
15	36173674	36174237	tss	-9	Polr2k	ENSMUST00000180159	76	2.06919
15	38661561	38662201	tss	-182	Atp6v1c1	ENSMUST00000022904	76	2.06919
17	15564162	15564760	tss	-37	Prdm9	ENSMUST00000139911	76	2.06919
17	33628903	33629498	tss	-17	Zfp414	ENSMUST00000073570	76	2.06919
2	164785644	164786313	tss	-41	Snx21	ENSMUST00000056181	76	2.06919
3	79628596	79629293	tss	-48	Etfdh	ENSMUST00000153039	76	2.06919
3	88503139	88503861	tss	-120	Lmna	ENSMUST00000135494	76	2.06919
3	95042302	95042941	tss	-50	Psmd4	ENSMUST00000107237	76	2.06919
3	100969441	100970002	tss	-35	Ttf2	ENSMUST00000127357	76	2.06919
3	107696411	107696898	tss	-57	Ahcyl1	ENSMUST00000029490	76	2.06919
3	137863998	137864724	tss	-13	H2afz	ENSMUST00000041045	76	2.06919
4	33248364	33248976	tss	-132	Pnrc1	ENSMUST00000049357	76	2.06919
4	135920289	135920919	tss	-65	Fuca1	ENSMUST00000030434	76	2.06919
6	92091952	92092565	tss	-151	Nr2c2	ENSMUST00000113463	76	2.06919
7	18910195	18910785	tss	-105	Ccdc61	ENSMUST00000098780	76	2.06919
8	60632532	60633068	tss	-8	Mfap3l	ENSMUST00000161421	76	2.06919
8	94097971	94098795	tss	639	Bbs2	ENSMUST00000034206	76	2.06919
8	111258881	111259463	tss	-25	Glg1	ENSMUST00000169020	76	2.06919
8	122576595	122577212	tss	-39	Aprt	ENSMUST00000006764	76	2.06919
9	56950631	56951095	tss	-20	Snupn	ENSMUST00000068856	76	2.06919
9	65032127	65032650	tss	-45	Dpp8	ENSMUST00000034960	76	2.06919
9	70542346	70543054	tss	-222	Sltm	ENSMUST00000049263	76	2.06919
9	106280773	106281488	tss	237	Poc1a	ENSMUST00000072206	76	2.06919
1	89069851	89070516	tss	-87	Sh3bp4	ENSMUST00000066279	75	2.04197
1	136414968	136415502	tss	-3	Ddx59	ENSMUST00000027655	75	2.04197
10	61679998	61680479	tss	-26	Sar1a	ENSMUST00000020285	75	2.04197
10	62340052	62340822	tss	116	Hk1	ENSMUST00000099691	75	2.04197
11	58323113	58323676	tss	-15	Zfp672	ENSMUST00000064786	75	2.04197
11	69417260	69417835	upstream	-3947	Kdm6b	ENSMUST00000094077	75	2.04197
11	72207311	72207719	tss	-22	Txndc17	ENSMUST00000021158	75	2.04197
11	97187697	97188326	tss	-168	Kpnb1	ENSMUST00000001479	75	2.04197
11	109425577	109426228	tss	0	Amz2	ENSMUST00000092500	75	2.04197
11	118248433	118249043	tss	-110	Cyth1	ENSMUST00000106305	75	2.04197
15	38470239	38470892	intergenic	19988	mmu-mir-6951	ENSMUST00000183910	75	2.04197
15	76671328	76671883	tss	-42	Ppp1r16a	ENSMUST00000037551	75	2.04197
15	94543278	94544027	tss	-11	Irak4	ENSMUST00000074936	75	2.04197
15	99772292	99772918	tss	6	Cers5	ENSMUST00000023762	75	2.04197
16	92057875	92058468	tss	-31	Mrps6	ENSMUST00000047429	75	2.04197
17	24527633	24528345	tss	2	Traf7	ENSMUST00000176434	75	2.04197
17	33685331	33685931	tss	-122	Hnrnpm	ENSMUST00000127598	75	2.04197
18	35498709	35499244	tss	-131	Sil1	ENSMUST00000025215	75	2.04197
18	76929759	76930222	tss	-23	Ier3ip1	ENSMUST00000026487	75	2.04197
19	29100911	29101551	tss	-168	Rcl1	ENSMUST00000064393	75	2.04197
2	15054984	15055579	tss	-38	Arl5b	ENSMUST00000069870	75	2.04197
2	29889453	29889931	tss	-32	Odf2	ENSMUST00000113767	75	2.04197
2	31688045	31688721	tss	-1	Abl1	ENSMUST00000146537	75	2.04197
2	34904682	34905411	tss	-92	Phf19	ENSMUST00000128394	75	2.04197
2	37358699	37359499	tss	346	Pdcl	ENSMUST00000138314	75	2.04197
2	37443052	37443651	tss	1	Rabgap1	ENSMUST00000133434	75	2.04197
2	105016825	105017398	tss	-18	Ccdc73	ENSMUST00000130611	75	2.04197
2	119046569	119047269	tss	-33	Casc5	ENSMUST00000099542	75	2.04197
2	152398494	152399168	tss	-830	Sox12	ENSMUST00000182625	75	2.04197
3	95016141	95016663	tss	166	4930481B07Rik	ENSMUST00000151207	75	2.04197
4	119108471	119109002	tss	0	Slc2a1	ENSMUST00000030398	75	2.04197
4	126753328	126753955	tss	-18	AU040320	ENSMUST00000148935	75	2.04197
5	92083352	92083945	tss	-2	G3bp2	ENSMUST00000113127	75	2.04197
8	85492203	85492740	tss	-25	Gpt2	ENSMUST00000034136	75	2.04197
8	119343973	119344648	tss	-225	Hsbp1	ENSMUST00000034300	75	2.04197
9	15305924	15306464	tss	4	Taf1d	ENSMUST00000164079	75	2.04197
9	64810942	64811487	tss	-77	Dennd4a	ENSMUST00000038890	75	2.04197
1	51478210	51478810	tss	-80	Nabp1	ENSMUST00000027279	74	2.01474
1	58586147	58586792	tss	69	Ndufb3	ENSMUST00000027193	74	2.01474
1	151428237	151428892	tss	-58	Swt1	ENSMUST00000064771	74	2.01474
1	155417175	155417712	tss	-34	Xpr1	ENSMUST00000111774	74	2.01474
11	50325530	50326080	tss	-102	Canx	ENSMUST00000179865	74	2.01474
11	75655759	75656337	tss	-86	Myo1c	ENSMUST00000151174	74	2.01474
11	94210982	94211574	tss	-158	Tob1	ENSMUST00000041589	74	2.01474
11	96777378	96778012	tss	-138	Snx11	ENSMUST00000107661	74	2.01474
11	120672818	120673523	tss	-62	Aspscr1	ENSMUST00000135346	74	2.01474
11	120991006	120991572	tss	39	Csnk1d	ENSMUST00000018274	74	2.01474
12	31499514	31500194	tss	-212	Cbll1	ENSMUST00000101499	74	2.01474
12	59011737	59012349	tss	-25	Sec23a	ENSMUST00000134223	74	2.01474
13	36736025	36736558	upstream	-1815	Nrn1	ENSMUST00000037623	74	2.01474
13	55329466	55330242	tss	-131	Mxd3	ENSMUST00000021941	74	2.01474
13	100730762	100731256	tss	-59	Cdk7	ENSMUST00000091299	74	2.01474
14	21075644	21076372	intron	23439	Adk	ENSMUST00000045376	74	2.01474
14	36968576	36969064	tss	0	Ccser2	ENSMUST00000090024	74	2.01474
14	52257581	52258099	intergenic	11286	Rab2b	ENSMUST00000174585	74	2.01474
14	54426660	54427157	tss	14	Mrpl52	ENSMUST00000010550	74	2.01474
17	28232396	28232928	tss	-163	Ppard	ENSMUST00000002320	74	2.01474
17	56764589	56765417	tss	66	Dus3l	ENSMUST00000007747	74	2.01474
18	23954458	23955030	tss	-1	Zfp397	ENSMUST00000060762	74	2.01474
18	60526103	60526730	tss	209	Dctn4	ENSMUST00000025505	74	2.01474
18	65430475	65431156	tss	-150	Malt1	ENSMUST00000049248	74	2.01474
19	8785913	8786585	tss	12	Taf6l	ENSMUST00000177216	74	2.01474
19	57360528	57361115	tss	-52	B230217O12Rik	ENSMUST00000181921	74	2.01474
2	122377129	122377703	intergenic	8150	Gm24409	ENSMUST00000157881	74	2.01474
2	167931812	167932530	tss	-46	Ptpn1	ENSMUST00000029053	74	2.01474
3	58525521	58526143	tss	-2	Eif2a	ENSMUST00000029387	74	2.01474
3	68493881	68494413	tss	-99	Schip1	ENSMUST00000182719	74	2.01474
3	121171408	121172010	tss	-89	Rwdd3	ENSMUST00000164925	74	2.01474
3	137918147	137918612	tss	-73	Lamtor3	ENSMUST00000168345	74	2.01474
3	142395430	142396014	tss	-58	Pdlim5	ENSMUST00000168967	74	2.01474
4	41464720	41465326	tss	-130	Kif24	ENSMUST00000131532	74	2.01474
4	116123402	116124024	tss	-58	Pomgnt1	ENSMUST00000144311	74	2.01474
4	155066737	155067233	tss	16	Pex10	ENSMUST00000103180	74	2.01474
5	45669534	45670026	tss	-141	Ncapg	ENSMUST00000117396	74	2.01474
5	108132464	108133007	tss	-113	Tmed5	ENSMUST00000002837	74	2.01474
7	38084762	38085399	intergenic	14335	Ccne1	ENSMUST00000137097	74	2.01474
7	127477553	127478217	upstream	2320	Prr14	ENSMUST00000132124	74	2.01474
8	25518506	25518911	tss	-51	Fgfr1	ENSMUST00000178276	74	2.01474
8	73353434	73353910	tss	-139	Large	ENSMUST00000119826	74	2.01474
9	98563371	98563910	tss	-50	Copb2	ENSMUST00000035033	74	2.01474
9	109931280	109932018	tss	-93	Map4	ENSMUST00000169851	74	2.01474
9	119322269	119322927	tss	-182	Oxsr1	ENSMUST00000040853	74	2.01474
1	4785516	4786014	tss	-32	Mrpl15	ENSMUST00000156816	73	1.98752
1	72243640	72244267	tss	-29	D230017M19Rik	ENSMUST00000180722	73	1.98752
1	164248649	164249195	tss	-91	Slc19a2	ENSMUST00000044021	73	1.98752
10	60831493	60831964	tss	-72	Unc5b	ENSMUST00000077925	73	1.98752
10	76237289	76238154	tss	-17	Prmt2	ENSMUST00000099571	73	1.98752
10	116950236	116950796	tss	-105	Rab3ip	ENSMUST00000020375	73	1.98752
10	127062982	127063722	tss	-57	Cdk4	ENSMUST00000006911	73	1.98752
11	69880632	69881234	tss	-49	Kctd11	ENSMUST00000050555	73	1.98752
11	116138634	116139162	tss	-52	Mrpl38	ENSMUST00000106439	73	1.98752
12	52006255	52006852	tss	-45	Dtd2	ENSMUST00000085404	73	1.98752
13	3633800	3634278	tss	-2	Asb13	ENSMUST00000042288	73	1.98752
13	34077748	34078311	tss	-27	Tubb2a	ENSMUST00000056427	73	1.98752
14	8172852	8173449	tss	-189	Pdhb	ENSMUST00000022268	73	1.98752
15	37007194	37007688	tss	-58	Gm26766	ENSMUST00000181411	73	1.98752
15	76327125	76327728	tss	18	Exosc4	ENSMUST00000059045	73	1.98752
16	17927713	17928457	tss	-36	Slc25a1	ENSMUST00000003622	73	1.98752
17	27204237	27204800	tss	-72	Lemd2	ENSMUST00000055117	73	1.98752
17	27908902	27909533	tss	-8	Taf11	ENSMUST00000114848	73	1.98752
17	46383214	46383792	tss	-221	Zfp318	ENSMUST00000113481	73	1.98752
17	46673953	46674579	tss	-62	Rrp36	ENSMUST00000024766	73	1.98752
18	9449944	9450598	tss	-42	Ccny	ENSMUST00000053917	73	1.98752
18	36759913	36760490	tss	8	Wdr55	ENSMUST00000049323	73	1.98752
19	5845317	5846068	tss	-347	Neat1	ENSMUST00000173672	73	1.98752
19	6992196	6992895	tss	-68	Dnajc4	ENSMUST00000025915	73	1.98752
2	27442092	27442620	intergenic	8271	mmu-mir-7578	ENSMUST00000183455	73	1.98752
2	85047804	85048365	tss	1	Tnks1bp1	ENSMUST00000139915	73	1.98752
2	90678994	90679554	exon	2105	Nup160	ENSMUST00000057481	73	1.98752
3	65974445	65975058	intergenic	-16636	Ccnl1	ENSMUST00000029416	73	1.98752
3	88913788	88914386	tss	-70	Msto1	ENSMUST00000126245	73	1.98752
4	147868283	147868880	tss	-61	Miip	ENSMUST00000174081	73	1.98752
5	113772508	113772960	tss	-49	Iscu	ENSMUST00000026937	73	1.98752
5	147077211	147077713	tss	120	Polr1d	ENSMUST00000110557	73	1.98752
7	25281807	25282579	tss	-122	Cic	ENSMUST00000005578	73	1.98752
7	45510161	45510840	tss	-45	Nucb1	ENSMUST00000033096	73	1.98752
8	84067075	84067596	tss	-59	C330011M18Rik	ENSMUST00000071067	73	1.98752
8	84688912	84689480	tss	-12	Trmt1	ENSMUST00000109767	73	1.98752
8	95331976	95332480	tss	-21	Usb1	ENSMUST00000034245	73	1.98752
9	14275842	14276421	tss	-140	Sesn3	ENSMUST00000034507	73	1.98752
9	27030118	27030794	tss	439	Ncapd3	ENSMUST00000086198	73	1.98752
1	163994622	163995088	tss	-32	BC055324	ENSMUST00000097493	72	1.96029
1	171269938	171270545	tss	-2	B4galt3	ENSMUST00000151863	72	1.96029
10	80172723	80173290	tss	87	1600002K03Rik	ENSMUST00000041882	72	1.96029
10	105840864	105841610	tss	10	Ccdc59	ENSMUST00000133538	72	1.96029
10	123196706	123197547	tss	-42	AC158802.1	ENSMUST00000183953	72	1.96029
10	127041704	127042325	tss	-6	Mettl1	ENSMUST00000135655	72	1.96029
11	55461033	55461536	tss	5	Atox1	ENSMUST00000108857	72	1.96029
11	62551085	62551560	tss	164	Ubb	ENSMUST00000019649	72	1.96029
11	78176153	78176840	tss	105	Nek8	ENSMUST00000152611	72	1.96029
11	96065198	96065691	tss	-39	Ube2z	ENSMUST00000100528	72	1.96029
11	98358001	98358779	tss	34	1700003D09Rik	ENSMUST00000141929	72	1.96029
12	110737523	110738137	tss	-78	Wdr20a	ENSMUST00000095410	72	1.96029
13	55513185	55513716	tss	-75	Pdlim7	ENSMUST00000046246	72	1.96029
14	56811550	56812248	tss	-159	Zmym5	ENSMUST00000111285	72	1.96029
14	87141041	87141649	tss	-118	Diap3	ENSMUST00000022599	72	1.96029
15	55557133	55557775	tss	-22	Mrpl13	ENSMUST00000164542	72	1.96029
15	79328045	79328613	tss	-24	Pla2g6	ENSMUST00000172403	72	1.96029
15	103272411	103273104	tss	-162	Copz1	ENSMUST00000100162	72	1.96029
16	11134476	11135067	tss	-123	Txndc11	ENSMUST00000147884	72	1.96029
16	44172778	44173372	tss	-135	Gm608	ENSMUST00000119746	72	1.96029
16	95990664	95991238	tss	-37	Psmg1	ENSMUST00000023630	72	1.96029
17	24220533	24221054	tss	-15	1600002H07Rik	ENSMUST00000024930	72	1.96029
18	21299994	21300603	tss	-176	Garem	ENSMUST00000049260	72	1.96029
19	4096691	4097520	tss	-52	Cdk2ap2	ENSMUST00000172914	72	1.96029
19	6241258	6241910	tss	6	Atg2a	ENSMUST00000045351	72	1.96029
19	21271685	21272415	tss	-48	Zfand5	ENSMUST00000025659	72	1.96029
19	46396465	46397120	tss	0	Sufu	ENSMUST00000039922	72	1.96029
2	103073331	103073890	tss	-34	Pdhx	ENSMUST00000011058	72	1.96029
2	120403760	120404370	tss	-8	Tmem87a	ENSMUST00000151740	72	1.96029
3	63975808	63976320	tss	-61	Gmps	ENSMUST00000029405	72	1.96029
3	84814255	84814841	tss	-793	Fbxw7	ENSMUST00000107679	72	1.96029
3	88509672	88510419	tss	-200	Lmna	ENSMUST00000149068	72	1.96029
4	40722161	40722714	tss	-21	Dnaja1	ENSMUST00000030118	72	1.96029
4	62525114	62525807	tss	-11	4933430I17Rik	ENSMUST00000062145	72	1.96029
5	86065524	86066259	tss	-142	Cenpc1	ENSMUST00000031170	72	1.96029
5	124095685	124096234	tss	-118	Abcb9	ENSMUST00000031354	72	1.96029
6	94700075	94700615	tss	-227	Lrig1	ENSMUST00000032105	72	1.96029
7	25395520	25396256	tss	107	Lipe	ENSMUST00000003207	72	1.96029
7	35318261	35318647	tss	5	Gpatch1	ENSMUST00000079693	72	1.96029
7	131410371	131410816	tss	19	Acadsb	ENSMUST00000015829	72	1.96029
7	141447228	141447795	tss	-59	Rplp2	ENSMUST00000140099	72	1.96029
8	45999592	46000220	tss	-54	Ankrd37	ENSMUST00000153674	72	1.96029
8	47533297	47533817	tss	-90	Trappc11	ENSMUST00000125065	72	1.96029
8	83955085	83955730	tss	-146	Gm10644	ENSMUST00000098595	72	1.96029
8	84846666	84847296	tss	-97	Calr	ENSMUST00000003912	72	1.96029
8	94876166	94876858	tss	-127	Dok4	ENSMUST00000046461	72	1.96029
8	121578692	121579255	tss	-170	Fbxo31	ENSMUST00000059018	72	1.96029
9	21367397	21368042	tss	-176	Ilf3	ENSMUST00000067646	72	1.96029
9	108263721	108264346	tss	-103	Dag1	ENSMUST00000080435	72	1.96029
X	105079406	105080137	tss	-24	Pbdc1	ENSMUST00000033577	72	1.96029
1	10039453	10039969	tss	-69	Cspp1	ENSMUST00000118263	71	1.93306
1	38987486	38988027	tss	-46	Pdcl3	ENSMUST00000027247	71	1.93306
10	41450077	41450605	tss	-63	Zbtb24	ENSMUST00000080771	71	1.93306
10	42276405	42277024	tss	-21	Foxo3	ENSMUST00000175881	71	1.93306
11	6444389	6444862	tss	-6	H2afv	ENSMUST00000109737	71	1.93306
11	70000177	70000950	tss	-86	Dvl2	ENSMUST00000019362	71	1.93306
11	116852932	116853567	tss	-53	Mfsd11	ENSMUST00000125920	71	1.93306
11	117848979	117849443	tss	-89	Birc5	ENSMUST00000081387	71	1.93306
12	113000343	113000963	tss	-12	Brf1	ENSMUST00000011302	71	1.93306
13	55622624	55623159	tss	-113	Caml	ENSMUST00000021963	71	1.93306
14	31130334	31131249	upstream	-2058	Smim4	ENSMUST00000090205	71	1.93306
14	75844808	75845439	tss	-51	Tpt1	ENSMUST00000142061	71	1.93306
15	98662738	98663266	tss	-106	Ddx23	ENSMUST00000159170	71	1.93306
16	16983094	16983558	tss	-44	Mapk1	ENSMUST00000023462	71	1.93306
16	56717150	56717795	tss	-35	Tfg	ENSMUST00000065515	71	1.93306
16	96082354	96082873	tss	-52	1700093J21Rik	ENSMUST00000143671	71	1.93306
17	20944951	20945632	tss	-116	Ppp2r1a	ENSMUST00000007708	71	1.93306
17	23802852	23803409	tss	-149	Srrm2	ENSMUST00000088621	71	1.93306
17	88065740	88066453	tss	-888	Fbxo11	ENSMUST00000005504	71	1.93306
18	36679264	36679784	tss	-20	Slc35a4	ENSMUST00000050476	71	1.93306
18	56925315	56925839	tss	-101	March3	ENSMUST00000102912	71	1.93306
19	4191771	4192378	tss	-143	Ppp1ca	ENSMUST00000046094	71	1.93306
2	23156183	23156668	tss	-71	Yme1l1	ENSMUST00000125004	71	1.93306
2	34372578	34373222	tss	275	Pbx3	ENSMUST00000138021	71	1.93306
2	134643945	134644455	tss	-69	Tmx4	ENSMUST00000038228	71	1.93306
2	156196394	156196927	tss	12	Phf20	ENSMUST00000037401	71	1.93306
3	69126742	69127440	tss	-47	Kpna4	ENSMUST00000029353	71	1.93306
3	94309857	94310454	tss	-2	Them4	ENSMUST00000049822	71	1.93306
3	106721409	106721961	tss	-30	Lrif1	ENSMUST00000098750	71	1.93306
3	139205435	139206152	tss	12	Stpg2	ENSMUST00000106239	71	1.93306
4	129696221	129696995	tss	70	Tmem39b	ENSMUST00000137640	71	1.93306
5	64230003	64230511	tss	-88	Tbc1d1	ENSMUST00000119756	71	1.93306
5	110448351	110449026	tss	-199	Fbrsl1	ENSMUST00000069483	71	1.93306
5	122422044	122422618	tss	-52	Anapc7	ENSMUST00000031422	71	1.93306
5	144767918	144768805	tss	-38	Trrap	ENSMUST00000100467	71	1.93306
6	56923762	56924366	tss	-11	Nt5c3	ENSMUST00000031793	71	1.93306
7	4812303	4812917	tss	-362	Ube2s	ENSMUST00000079496	71	1.93306
8	22185591	22186148	tss	-39	Ckap2	ENSMUST00000046916	71	1.93306
8	110919519	110920068	tss	-186	St3gal2	ENSMUST00000034197	71	1.93306
9	110131664	110132294	tss	-41	Smarcc1	ENSMUST00000035057	71	1.93306
9	119340804	119341505	tss	-123	Acaa1a	ENSMUST00000039784	71	1.93306
1	43098385	43098935	tss	-14	AI597479	ENSMUST00000010434	70	1.90584
1	55027245	55027809	tss	-66	Sf3b1	ENSMUST00000027127	70	1.90584
1	88701953	88702527	tss	-21	Arl4c	ENSMUST00000159814	70	1.90584
10	93160391	93160867	tss	-235	Cdk17	ENSMUST00000069965	70	1.90584
10	121626167	121626817	tss	-203	Xpot	ENSMUST00000039810	70	1.90584
10	128626413	128627029	tss	-235	Rps26	ENSMUST00000026420	70	1.90584
10	128704734	128705331	tss	-87	Cdk2	ENSMUST00000026416	70	1.90584
11	3648843	3649392	tss	-51	Tug1	ENSMUST00000182330	70	1.90584
11	75348127	75348628	tss	-3	Smyd4	ENSMUST00000044530	70	1.90584
11	85139917	85140418	tss	38	Usp32	ENSMUST00000173271	70	1.90584
12	55836105	55836739	tss	-53	Brms1l	ENSMUST00000059250	70	1.90584
12	112829235	112829841	tss	-92	Cdca4	ENSMUST00000062092	70	1.90584
13	14612899	14613408	tss	-42	Mrpl32	ENSMUST00000015816	70	1.90584
13	54788894	54789554	tss	-141	Tspan17	ENSMUST00000026993	70	1.90584
13	69809536	69810063	tss	-67	Med10	ENSMUST00000022089	70	1.90584
13	107890008	107890712	tss	-193	Zswim6	ENSMUST00000105097	70	1.90584
14	31336275	31336825	tss	-58	Capn7	ENSMUST00000022451	70	1.90584
14	122104647	122105248	exon	2036	A330035P11Rik	ENSMUST00000144926	70	1.90584
15	10981379	10981953	tss	-41	Amacr	ENSMUST00000070877	70	1.90584
15	38298741	38299447	intron	1674	Klf10	ENSMUST00000074043	70	1.90584
15	76723675	76724200	tss	-93	C030006K11Rik	ENSMUST00000036247	70	1.90584
15	98533962	98534670	tss	-130	Kansl2	ENSMUST00000023727	70	1.90584
15	101223879	101224400	tss	20	A330009N23Rik	ENSMUST00000180639	70	1.90584
16	10785096	10785748	tss	-46	Socs1	ENSMUST00000038099	70	1.90584
16	20715998	20716527	tss	-86	Clcn2	ENSMUST00000153075	70	1.90584
16	77013317	77013864	tss	-502	Usp25	ENSMUST00000023580	70	1.90584
17	28313200	28313729	tss	-82	Fance	ENSMUST00000114803	70	1.90584
2	75658826	75659431	tss	2	Hnrnpa3	ENSMUST00000111962	70	1.90584
3	58692105	58692765	tss	-53	Siah2	ENSMUST00000070368	70	1.90584
3	89773124	89773660	tss	-123	Ube2q1	ENSMUST00000038356	70	1.90584
3	108722032	108722618	tss	-20	Gpsm2	ENSMUST00000029482	70	1.90584
3	146520846	146521575	tss	549	Rpf1	ENSMUST00000029838	70	1.90584
4	120951557	120952047	tss	-79	Zfp69	ENSMUST00000106280	70	1.90584
4	138304438	138305102	tss	-5	Ddost	ENSMUST00000030538	70	1.90584
5	24030519	24031002	tss	-146	Fam126a	ENSMUST00000030849	70	1.90584
5	65435682	65436199	tss	60	Ugdh	ENSMUST00000031103	70	1.90584
5	113908705	113909477	tss	-402	Coro1c	ENSMUST00000004646	70	1.90584
5	123906924	123907410	tss	-3	Denr	ENSMUST00000023869	70	1.90584
7	19715314	19715994	tss	-293	Tomm40	ENSMUST00000093552	70	1.90584
8	22859132	22859703	tss	-163	Kat6a	ENSMUST00000110696	70	1.90584
8	33385260	33385813	tss	-28	Wrn	ENSMUST00000033991	70	1.90584
8	83899488	83900193	tss	-170	Lphn1	ENSMUST00000141158	70	1.90584
9	64022829	64023380	upstream	-1015	Smad6	ENSMUST00000041029	70	1.90584
9	75409662	75410216	tss	-81	Mapk6	ENSMUST00000049355	70	1.90584
9	107533544	107534208	tss	29	Tmem115	ENSMUST00000010189	70	1.90584
10	80751884	80752496	upstream	-2968	Dot1l	ENSMUST00000105336	69	1.87861
10	95940313	95940873	tss	-48	Eea1	ENSMUST00000053484	69	1.87861
10	111298344	111298839	tss	-81	Bbs10	ENSMUST00000040454	69	1.87861
10	117148345	117148898	tss	-61	Frs2	ENSMUST00000020381	69	1.87861
11	6415470	6416013	tss	-86	Ppia	ENSMUST00000135789	69	1.87861
11	20631534	20632185	tss	-160	Sertad2	ENSMUST00000109586	69	1.87861
11	69672176	69672803	tss	-92	Eif4a1	ENSMUST00000102589	69	1.87861
12	71830675	71831250	tss	-150	Daam1	ENSMUST00000085299	69	1.87861
12	102468775	102469363	tss	-84	Golga5	ENSMUST00000179218	69	1.87861
12	112941685	112942373	tss	37	Nudt14	ENSMUST00000002881	69	1.87861
13	12394975	12395557	tss	-85	Heatr1	ENSMUST00000059270	69	1.87861
13	12565582	12566052	tss	-67	Ero1lb	ENSMUST00000071973	69	1.87861
13	67060760	67061419	tss	93	Zfp712	ENSMUST00000167565	69	1.87861
14	25841783	25842401	tss	-21	Anxa11	ENSMUST00000022416	69	1.87861
14	64652208	64652729	tss	-10	Kif13b	ENSMUST00000100473	69	1.87861
15	79774171	79774772	tss	-134	Dnal4	ENSMUST00000023055	69	1.87861
15	81859740	81860335	upstream	-1257	Tob2	ENSMUST00000039199	69	1.87861
15	81926021	81926508	tss	-96	Polr3h	ENSMUST00000023113	69	1.87861
15	85735123	85735694	tss	-208	Ppara	ENSMUST00000109423	69	1.87861
15	97784145	97784505	tss	1	Slc48a1	ENSMUST00000117892	69	1.87861
16	4586418	4587168	intergenic	-7859	Glis2	ENSMUST00000014447	69	1.87861
16	17405706	17406265	tss	-29	Snap29	ENSMUST00000023449	69	1.87861
17	6079531	6080109	tss	-8	Gtf2h5	ENSMUST00000146035	69	1.87861
17	17624338	17624883	tss	-111	Lnpep	ENSMUST00000041047	69	1.87861
17	45555376	45555890	tss	-103	Nfkbie	ENSMUST00000024742	69	1.87861
17	56290251	56290823	tss	-65	Plin3	ENSMUST00000019726	69	1.87861
18	38249998	38250704	tss	75	0610009O20Rik	ENSMUST00000025314	69	1.87861
18	88971422	88972173	tss	-88	Rttn	ENSMUST00000023828	69	1.87861
2	26503658	26504191	tss	-77	Notch1	ENSMUST00000131393	69	1.87861
2	30981842	30982448	tss	0	BC005624	ENSMUST00000156325	69	1.87861
2	154435915	154436490	tss	-217	Cbfa2t2	ENSMUST00000109725	69	1.87861
3	90490682	90491244	tss	25	Snapin	ENSMUST00000185005	69	1.87861
3	131564390	131565031	tss	-8	Papss1	ENSMUST00000029666	69	1.87861
4	40757676	40758178	tss	-8	Smu1	ENSMUST00000030117	69	1.87861
4	43040055	43040712	tss	-93	Fam214b	ENSMUST00000152846	69	1.87861
4	82513079	82513519	intron	5301	Gm11266	ENSMUST00000139835	69	1.87861
4	129057719	129058200	tss	-44	1700086P04Rik	ENSMUST00000149472	69	1.87861
5	24577333	24577884	tss	-123	Abcf2	ENSMUST00000030795	69	1.87861
5	33629275	33630038	tss	-132	Gm9903	ENSMUST00000181102	69	1.87861
5	91962692	91963329	tss	-56	Rchy1	ENSMUST00000031345	69	1.87861
5	123720876	123721485	tss	-104	Zcchc8	ENSMUST00000031376	69	1.87861
6	37442076	37442659	tss	-179	Creb3l2	ENSMUST00000041093	69	1.87861
7	46795545	46796192	tss	67	Hps5	ENSMUST00000107653	69	1.87861
8	109608286	109608926	tss	-18	Dhodh	ENSMUST00000128350	69	1.87861
9	50856659	50857129	tss	-18	Ppp2r1b	ENSMUST00000034560	69	1.87861
9	54950535	54951013	tss	0	Psma4	ENSMUST00000034848	69	1.87861
9	65908753	65909233	tss	-29	Csnk1g1	ENSMUST00000146069	69	1.87861
9	86571628	86572259	tss	-85	Pgm3	ENSMUST00000072585	69	1.87861
GL456370.1	244	1008	intergenic				69	1.87861
X	17572083	17572634	tss	-62	Fundc1	ENSMUST00000026016	69	1.87861
1	131827680	131828162	tss	-16	Slc41a1	ENSMUST00000086559	68	1.85138
1	182408810	182409294	tss	-24	Gm10517	ENSMUST00000097444	68	1.85138
1	183296911	183297641	tss	-58	Brox	ENSMUST00000163528	68	1.85138
10	25359377	25359991	tss	-11	Epb4.1l2	ENSMUST00000053748	68	1.85138
10	63023751	63024224	tss	-87	Hnrnph3	ENSMUST00000118898	68	1.85138
10	78169589	78170107	tss	-62	D10Jhu81e	ENSMUST00000001242	68	1.85138
10	82698764	82699395	tss	71	Hcfc2	ENSMUST00000020478	68	1.85138
11	60046007	60046656	tss	68	Pemt	ENSMUST00000000310	68	1.85138
16	64851582	64852087	tss	-175	Cggbp1	ENSMUST00000067744	68	1.85138
17	34031393	34031956	tss	-18	Slc39a7	ENSMUST00000169397	68	1.85138
19	4282913	4283559	tss	-149	Ankrd13d	ENSMUST00000169653	68	1.85138
19	5106616	5107242	tss	-30	Rab1b	ENSMUST00000025804	68	1.85138
19	5663367	5663910	tss	41	Sipa1	ENSMUST00000071857	68	1.85138
19	5729525	5730061	tss	-53	Fam89b	ENSMUST00000161368	68	1.85138
19	6057557	6058053	tss	-60	Fau	ENSMUST00000043074	68	1.85138
19	6909397	6910142	tss	-7	Prdx5	ENSMUST00000173091	68	1.85138
19	42128862	42129446	tss	-50	Avpi1	ENSMUST00000018965	68	1.85138
19	46573020	46573528	tss	-112	Arl3	ENSMUST00000026009	68	1.85138
19	55741371	55741927	tss	-107	Tcf7l2	ENSMUST00000061496	68	1.85138
2	157737010	157737573	tss	-69	Ctnnbl1	ENSMUST00000029178	68	1.85138
4	116994136	116994686	tss	-24	Urod	ENSMUST00000030446	68	1.85138
4	129461202	129461769	tss	-96	Bsdc1	ENSMUST00000048162	68	1.85138
4	139352217	139352751	tss	29	Mrto4	ENSMUST00000139749	68	1.85138
5	135009744	135010339	tss	129	Abhd11	ENSMUST00000148831	68	1.85138
5	137045773	137046473	tss	-30	Ap1s1	ENSMUST00000111080	68	1.85138
6	142756445	142756929	tss	-6	Cmas	ENSMUST00000032419	68	1.85138
7	16052714	16053217	intergenic	-19003	Zfp541	ENSMUST00000108509	68	1.85138
7	30090297	30090959	tss	-107	Zfp566	ENSMUST00000088785	68	1.85138
7	45814120	45814742	tss	-104	Cyth2	ENSMUST00000056820	68	1.85138
7	80947295	80947967	tss	-25	Sec11a	ENSMUST00000147813	68	1.85138
8	70776545	70777062	tss	-47	Pik3r2	ENSMUST00000034296	68	1.85138
8	105758382	105758903	tss	-11	Gfod2	ENSMUST00000013294	68	1.85138
8	123253926	123254523	tss	-18	Zfp276	ENSMUST00000150356	68	1.85138
X	73716063	73716732	tss	-128	Bcap31	ENSMUST00000002091	68	1.85138
X	74085481	74086057	tss	-124	Mecp2	ENSMUST00000033770	68	1.85138
1	40790310	40790945	tss	0	Mfsd9	ENSMUST00000039672	67	1.82416
1	57995647	57996204	tss	-46	Sgol2	ENSMUST00000027202	67	1.82416
1	131527221	131528035	tss	-88	Srgap2	ENSMUST00000097588	67	1.82416
1	172481865	172482361	tss	-110	Igsf9	ENSMUST00000135267	67	1.82416
10	50592352	50592984	tss	-70	Ascc3	ENSMUST00000035606	67	1.82416
10	78009137	78009881	tss	-15	Pfkl	ENSMUST00000020522	67	1.82416
10	128525660	128526249	tss	-141	Esyt1	ENSMUST00000026427	67	1.82416
11	68431904	68432394	tss	-18	Pik3r5	ENSMUST00000021283	67	1.82416
11	68852983	68853459	tss	-12	Ndel1	ENSMUST00000018880	67	1.82416
11	72606772	72607394	tss	-134	Ube2g1	ENSMUST00000021148	67	1.82416
11	78511990	78512453	tss	1	Poldip2	ENSMUST00000001127	67	1.82416
11	102284656	102285346	tss	-97	Tmub2	ENSMUST00000036376	67	1.82416
13	49341245	49341862	tss	-91	Bicd2	ENSMUST00000048544	67	1.82416
14	24490410	24490914	tss	-13	Rps24	ENSMUST00000112384	67	1.82416
17	26972815	26973540	tss	24	Zbtb9	ENSMUST00000120016	67	1.82416
17	33810162	33810650	tss	-88	Kank3	ENSMUST00000048560	67	1.82416
17	53478760	53479510	tss	-45	Rab5a	ENSMUST00000017975	67	1.82416
17	66101369	66102024	tss	-58	Ndufv2	ENSMUST00000143987	67	1.82416
18	80469539	80470195	tss	-71	Ctdp1	ENSMUST00000036229	67	1.82416
19	3575620	3576260	tss	-120	Ppp6r3	ENSMUST00000172362	67	1.82416
19	5490102	5490678	tss	-38	Cfl1	ENSMUST00000116560	67	1.82416
19	6276461	6276998	tss	-14	Ehd1	ENSMUST00000025684	67	1.82416
19	9982381	9982844	tss	-122	Fth1	ENSMUST00000025563	67	1.82416
2	26237257	26237896	tss	24	Qsox2	ENSMUST00000036187	67	1.82416
2	131352565	131353148	tss	-32	Rnf24	ENSMUST00000142982	67	1.82416
4	59805525	59806078	tss	-43	Snx30	ENSMUST00000030080	67	1.82416
4	121017041	121017526	tss	-104	Smap2	ENSMUST00000043200	67	1.82416
4	134767758	134768304	tss	-32	Ldlrap1	ENSMUST00000037828	67	1.82416
4	148591182	148591637	tss	-66	Srm	ENSMUST00000006611	67	1.82416
5	35892853	35893594	tss	46	Afap1	ENSMUST00000064571	67	1.82416
5	138263719	138264260	tss	4	6330418K02Rik	ENSMUST00000141454	67	1.82416
6	29467449	29467951	tss	-10	Atp6v1f	ENSMUST00000004396	67	1.82416
6	35252265	35252836	tss	-32	1810058I24Rik	ENSMUST00000152147	67	1.82416
6	117907527	117908206	tss	-17	4933440N22Rik	ENSMUST00000035534	67	1.82416
7	6362488	6363277	intergenic	-8748	Zfp78	ENSMUST00000086323	67	1.82416
7	13278299	13278944	tss	-11	6330408A02Rik	ENSMUST00000119558	67	1.82416
7	79272813	79273380	tss	-112	Abhd2	ENSMUST00000037315	67	1.82416
8	13757412	13757913	tss	-58	Cdc16	ENSMUST00000043962	67	1.82416
8	60983273	60984029	tss	92	B230317F23Rik	ENSMUST00000052189	67	1.82416
8	107293191	107293643	tss	-43	Nfat5	ENSMUST00000133026	67	1.82416
8	109737428	109738073	tss	-51	Atxn1l	ENSMUST00000093162	67	1.82416
8	124021153	124021722	tss	-75	Urb2	ENSMUST00000173168	67	1.82416
9	44343720	44344410	tss	0	Hmbs	ENSMUST00000077353	67	1.82416
9	50528353	50528919	tss	-30	Pts	ENSMUST00000034570	67	1.82416
9	104262773	104263349	tss	-116	Dnajc13	ENSMUST00000035170	67	1.82416
1	52630447	52631092	tss	-42	Tmem194b	ENSMUST00000165859	66	1.79693
1	52844683	52845257	tss	-84	Hibch	ENSMUST00000159352	66	1.79693
1	65186340	65186971	tss	-135	Pikfyve	ENSMUST00000081154	66	1.79693
1	80340623	80341246	tss	-449	Cul3	ENSMUST00000163119	66	1.79693
1	160194853	160195475	tss	-23	Mrps14	ENSMUST00000078878	66	1.79693
10	88200767	88201298	tss	-12	Ccdc53	ENSMUST00000020248	66	1.79693
10	127120859	127121412	tss	-3	Os9	ENSMUST00000164259	66	1.79693
11	70539920	70540633	tss	103	Pld2	ENSMUST00000157075	66	1.79693
11	78301329	78301801	tss	-47	Spag5	ENSMUST00000133579	66	1.79693
11	100770634	100771277	tss	4	Ghdc	ENSMUST00000139341	66	1.79693
12	17690298	17690904	tss	-242	Hpcal1	ENSMUST00000071858	66	1.79693
13	106946797	106947350	tss	-56	Dimt1	ENSMUST00000022203	66	1.79693
15	63997975	63998627	tss	-339	Fam49b	ENSMUST00000164532	66	1.79693
15	76701190	76701652	tss	-82	Mfsd3	ENSMUST00000019224	66	1.79693
16	11322608	11323066	tss	-66	Snx29	ENSMUST00000180792	66	1.79693
16	91372582	91373395	tss	339	Ifnar2	ENSMUST00000089042	66	1.79693
17	31519750	31520371	tss	-31	Ndufv3	ENSMUST00000046288	66	1.79693
17	37045654	37046341	tss	40	Gabbr1	ENSMUST00000174456	66	1.79693
17	46650127	46650643	tss	-63	Cul7	ENSMUST00000043464	66	1.79693
17	47501940	47502529	tss	-14	Taf8	ENSMUST00000067103	66	1.79693
17	88529867	88530410	tss	-30	Ppp1r21	ENSMUST00000038551	66	1.79693
19	30030153	30030602	tss	-100	Uhrf2	ENSMUST00000025739	66	1.79693
2	27514754	27515338	tss	-81	Wdr5	ENSMUST00000113952	66	1.79693
2	32570521	32570973	tss	-75	Dpm2	ENSMUST00000028151	66	1.79693
2	120352728	120353322	tss	85	Vps39	ENSMUST00000147085	66	1.79693
2	151009179	151009689	tss	-45	Ninl	ENSMUST00000109896	66	1.79693
2	156839596	156840156	tss	-53	Gm14230	ENSMUST00000149275	66	1.79693
2	172440237	172440777	tss	-85	Rtfdc1	ENSMUST00000029005	66	1.79693
3	36475569	36476209	tss	-10	Anxa5	ENSMUST00000029266	66	1.79693
3	88553490	88554047	tss	-20	Ubqln4	ENSMUST00000008748	66	1.79693
3	89182892	89183541	tss	28	Fam189b	ENSMUST00000140473	66	1.79693
3	96635221	96635793	tss	-39	Pex11b	ENSMUST00000139523	66	1.79693
5	21645465	21646140	tss	-5	Armc10	ENSMUST00000148873	66	1.79693
5	32863398	32863983	tss	-33	Depdc5	ENSMUST00000149350	66	1.79693
5	52833762	52834313	tss	-37	Anapc4	ENSMUST00000031072	66	1.79693
5	66618611	66619108	tss	-34	Apbb2	ENSMUST00000159786	66	1.79693
5	125340728	125341386	tss	-5	Scarb1	ENSMUST00000086075	66	1.79693
5	143548393	143548905	tss	-65	Fam220a	ENSMUST00000067145	66	1.79693
6	113326701	113327185	tss	-35	Ogg1	ENSMUST00000032406	66	1.79693
7	4739784	4740257	tss	-93	Suv420h2	ENSMUST00000098853	66	1.79693
7	118243517	118244108	tss	-62	4930583K01Rik	ENSMUST00000138180	66	1.79693
8	19979823	19980246	intergenic	-142364	Gm21769	ENSMUST00000092138	66	1.79693
8	84066193	84066824	tss	-261	Rfx1	ENSMUST00000005600	66	1.79693
9	53247865	53248444	tss	-73	Ddx10	ENSMUST00000065630	66	1.79693
9	88522708	88523471	tss	45	Snhg5	ENSMUST00000180563	66	1.79693
9	108783355	108783976	intergenic	11721	Gm23034	ENSMUST00000158001	66	1.79693
1	93305687	93306196	tss	-4	Mterfd2	ENSMUST00000027492	65	1.76971
1	136017723	136018224	tss	12	Tmem9	ENSMUST00000063719	65	1.76971
10	59951563	59952232	tss	-166	Ddit4	ENSMUST00000020308	65	1.76971
10	61648321	61648811	tss	9	Ppa1	ENSMUST00000020286	65	1.76971
11	75653911	75654446	intron	-1667	Myo1c	ENSMUST00000108431	65	1.76971
11	115814440	115814904	tss	-28	Tsen54	ENSMUST00000021134	65	1.76971
12	24974588	24975203	tss	-43	Kidins220	ENSMUST00000066652	65	1.76971
12	111813770	111814296	tss	-136	Zfyve21	ENSMUST00000021714	65	1.76971
13	69611376	69612049	tss	-197	Srd5a1	ENSMUST00000091514	65	1.76971
13	81657376	81658075	tss	-219	Lysmd3	ENSMUST00000049055	65	1.76971
14	20479658	20480225	tss	169	Anxa7	ENSMUST00000065504	65	1.76971
14	65592838	65593312	tss	-15	Elp3	ENSMUST00000022609	65	1.76971
15	55112034	55112628	tss	-27	Deptor	ENSMUST00000100660	65	1.76971
15	81360536	81361098	tss	-110	Slc25a17	ENSMUST00000023040	65	1.76971
15	85811488	85811993	tss	-15	Cdpf1	ENSMUST00000150995	65	1.76971
17	27820501	27821003	tss	-165	D17Wsu92e	ENSMUST00000114863	65	1.76971
17	33909053	33909668	tss	0	Daxx	ENSMUST00000079421	65	1.76971
17	34894007	34894567	tss	-308	Zbtb12	ENSMUST00000052778	65	1.76971
17	88440280	88440711	tss	-132	Foxn2	ENSMUST00000112238	65	1.76971
18	31788663	31789328	tss	-56	Polr2d	ENSMUST00000025106	65	1.76971
19	5071988	5072595	tss	-36	Tmem151a	ENSMUST00000143677	65	1.76971
19	46338373	46339034	tss	-34	Cuedc2	ENSMUST00000167861	65	1.76971
2	35336653	35337263	tss	-168	Stom	ENSMUST00000028241	65	1.76971
2	75704385	75705012	tss	-53	Nfe2l2	ENSMUST00000102672	65	1.76971
2	174463910	174464440	tss	-96	Atp5e	ENSMUST00000016396	65	1.76971
3	89101716	89102304	tss	-16	Fdps	ENSMUST00000081848	65	1.76971
3	89196523	89197048	upstream	4510	Gm23269	ENSMUST00000178701	65	1.76971
4	106678799	106679283	tss	-107	Ttc4	ENSMUST00000026480	65	1.76971
4	130520133	130520789	intergenic	37565	Nkain1	ENSMUST00000180498	65	1.76971
4	135963460	135963889	tss	-22	Gale	ENSMUST00000102541	65	1.76971
5	5514736	5515233	tss	-17	Cldn12	ENSMUST00000134931	65	1.76971
5	34513650	34514251	tss	-7	Tnip2	ENSMUST00000144791	65	1.76971
5	35757514	35758098	tss	-23	Ablim2	ENSMUST00000054598	65	1.76971
5	120116253	120116695	tss	-15	Rbm19	ENSMUST00000031590	65	1.76971
6	49367327	49368025	tss	-78	Fam221a	ENSMUST00000060561	65	1.76971
7	102209853	102210649	tss	-39	Pgap2	ENSMUST00000140631	65	1.76971
8	69774532	69775287	tss	-22	Zfp866	ENSMUST00000137573	65	1.76971
8	70476685	70477272	tss	-58	Klhl26	ENSMUST00000166976	65	1.76971
8	105604847	105605413	tss	-138	Fam65a	ENSMUST00000043531	65	1.76971
8	105854662	105855208	tss	-65	Thap11	ENSMUST00000040445	65	1.76971
9	13827365	13828071	tss	-156	Fam76b	ENSMUST00000059579	65	1.76971
9	66974557	66975114	tss	626	Lactb	ENSMUST00000034929	65	1.76971
9	96118832	96119543	tss	-166	Gk5	ENSMUST00000085217	65	1.76971
X	7841146	7841898	tss	-89	Otud5	ENSMUST00000033494	65	1.76971
X	74246256	74246868	tss	-56	Flna	ENSMUST00000033699	65	1.76971
1	37864643	37865290	tss	-20	Tsga10	ENSMUST00000041815	64	1.74248
1	39577250	39577731	tss	-47	Rnf149	ENSMUST00000062525	64	1.74248
1	106171186	106171773	tss	-254	Phlpp1	ENSMUST00000061047	64	1.74248
1	167393674	167394277	tss	-142	Mgst3	ENSMUST00000028005	64	1.74248
1	181144046	181144517	tss	-110	Nvl	ENSMUST00000027797	64	1.74248
10	41809703	41810347	tss	-473	Sesn1	ENSMUST00000099931	64	1.74248
10	62920271	62920908	tss	-31	Slc25a16	ENSMUST00000044977	64	1.74248
10	79854245	79854698	tss	2	Ptbp1	ENSMUST00000172282	64	1.74248
10	86778528	86779188	tss	-134	Nt5dc3	ENSMUST00000099396	64	1.74248
10	111972467	111972862	tss	-42	Krr1	ENSMUST00000162678	64	1.74248
11	75651354	75652105	tss	82	Myo1c	ENSMUST00000069057	64	1.74248
11	79704253	79704783	tss	-88	Gm11205	ENSMUST00000137738	64	1.74248
11	102407310	102408029	tss	-22	Slc25a39	ENSMUST00000018821	64	1.74248
13	35741067	35741573	tss	-35	Cdyl	ENSMUST00000163595	64	1.74248
13	54589935	54590650	tss	221	Higd2a	ENSMUST00000026986	64	1.74248
13	85289183	85289748	tss	-401	Rasa1	ENSMUST00000109552	64	1.74248
13	104178278	104178996	tss	-14	Trappc13	ENSMUST00000144060	64	1.74248
14	45350804	45351350	tss	-406	Styx	ENSMUST00000111835	64	1.74248
14	54893639	54894269	tss	-148	Pabpn1	ENSMUST00000022808	64	1.74248
15	98880913	98881677	tss	-36	Rhebl1	ENSMUST00000024518	64	1.74248
16	18343758	18344211	tss	-54	Tango2	ENSMUST00000115628	64	1.74248
17	34930930	34931497	tss	-40	Neu1	ENSMUST00000007253	64	1.74248
17	35836929	35837485	tss	-79	Tubb5	ENSMUST00000173253	64	1.74248
18	35598262	35598775	tss	-15	Paip2	ENSMUST00000041314	64	1.74248
2	30474032	30474618	tss	-147	Ier5l	ENSMUST00000065134	64	1.74248
2	38643730	38644126	tss	-20	Psmb7	ENSMUST00000151981	64	1.74248
2	39004904	39005460	tss	-76	Rpl35	ENSMUST00000126246	64	1.74248
2	52857446	52857917	tss	-187	Fmnl2	ENSMUST00000090952	64	1.74248
2	79634864	79635381	tss	-156	Ssfa2	ENSMUST00000111785	64	1.74248
2	163994691	163995198	tss	-27	Ywhab	ENSMUST00000018470	64	1.74248
2	167634266	167634821	intron	-2352	Ube2v1	ENSMUST00000109207	64	1.74248
3	51408655	51409257	tss	-47	Ndufc1	ENSMUST00000038108	64	1.74248
3	87948334	87948873	tss	-35	Crabp2	ENSMUST00000005019	64	1.74248
3	96600668	96601241	tss	-118	Lix1l	ENSMUST00000062058	64	1.74248
3	98382231	98382660	tss	-50	Zfp697	ENSMUST00000056096	64	1.74248
3	108571391	108572096	tss	22	Taf13	ENSMUST00000139603	64	1.74248
3	122923971	122924556	tss	-92	1810037I17Rik	ENSMUST00000106429	64	1.74248
3	132683674	132684389	tss	-111	Tbck	ENSMUST00000029664	64	1.74248
4	22357372	22357964	tss	19	Fbxl4	ENSMUST00000184455	64	1.74248
4	149517747	149518304	tss	-146	Ctnnbip1	ENSMUST00000030839	64	1.74248
5	28071039	28071523	tss	-112	Insig1	ENSMUST00000059155	64	1.74248
5	114823286	114823765	tss	-57	2610524H06Rik	ENSMUST00000100850	64	1.74248
5	123394357	123394968	tss	-151	Mlxip	ENSMUST00000111596	64	1.74248
6	28421448	28421981	tss	15	Gcc1	ENSMUST00000090511	64	1.74248
6	83831594	83832225	tss	-167	Paip2b	ENSMUST00000058383	64	1.74248
6	106768871	106769316	tss	-38	Trnt1	ENSMUST00000113247	64	1.74248
7	25658688	25659311	tss	-101	Exosc5	ENSMUST00000079634	64	1.74248
7	66689449	66690092	tss	-137	Asb7	ENSMUST00000124899	64	1.74248
8	11635584	11636144	tss	-72	Ankrd10	ENSMUST00000169782	64	1.74248
8	122443157	122443921	tss	-13	9330133O14Rik	ENSMUST00000059529	64	1.74248
9	103304898	103305385	tss	-55	1300017J02Rik	ENSMUST00000142540	64	1.74248
9	106685494	106686253	tss	-64	Tex264	ENSMUST00000046735	64	1.74248
X	163958467	163959161	tss	-44	Zrsr2	ENSMUST00000127370	64	1.74248
1	66816772	66817346	tss	473	Kansl1l	ENSMUST00000068168	63	1.71525
10	127211204	127211815	tss	12	Pip4k2c	ENSMUST00000013970	63	1.71525
11	115603601	115604251	tss	12	Mrps7	ENSMUST00000058109	63	1.71525
11	115708453	115708990	tss	-103	Grb2	ENSMUST00000021090	63	1.71525
11	121451636	121452148	tss	-18	Tbcd	ENSMUST00000103013	63	1.71525
13	96542331	96542901	tss	-42	Col4a3bp	ENSMUST00000179226	63	1.71525
13	108158388	108158878	tss	-8	Ndufaf2	ENSMUST00000163558	63	1.71525
14	45388610	45389064	tss	-127	Gnpnat1	ENSMUST00000046191	63	1.71525
14	60251201	60251774	tss	124	Nupl1	ENSMUST00000041905	63	1.71525
15	44618806	44619425	tss	-533	Ebag9	ENSMUST00000022964	63	1.71525
15	51991576	51992070	tss	-75	Rad21	ENSMUST00000022927	63	1.71525
15	81584989	81585523	upstream	-944	Gm23880	ENSMUST00000116877	63	1.71525
16	5013468	5014024	tss	-190	Rogdi	ENSMUST00000090453	63	1.71525
17	12915839	12916534	tss	3	Tcp1	ENSMUST00000089024	63	1.71525
18	76241038	76241563	tss	-370	Smad2	ENSMUST00000168423	63	1.71525
19	10605254	10605753	tss	-157	Ddb1	ENSMUST00000025649	63	1.71525
19	46499643	46500195	upstream	-1719	Trim8	ENSMUST00000026008	63	1.71525
19	59943234	59943809	tss	58	Rab11fip2	ENSMUST00000171986	63	1.71525
2	5895202	5895701	tss	37	Sec61a2	ENSMUST00000102981	63	1.71525
2	148732257	148732768	tss	-111	Napb	ENSMUST00000028926	63	1.71525
2	152226331	152226889	tss	-11	Csnk2a1	ENSMUST00000099224	63	1.71525
2	164070970	164071452	tss	-41	Tomm34	ENSMUST00000109384	63	1.71525
3	88335908	88336663	tss	-103	Smg5	ENSMUST00000001451	63	1.71525
3	96104144	96104680	tss	-137	Otud7b	ENSMUST00000035519	63	1.71525
3	97900778	97901320	tss	-33	Sec22b	ENSMUST00000029476	63	1.71525
4	33309975	33310479	tss	-13	Rngtt	ENSMUST00000108153	63	1.71525
4	109279883	109280400	tss	-84	Eps15	ENSMUST00000102729	63	1.71525
4	128609838	128610459	tss	-116	Zscan20	ENSMUST00000097877	63	1.71525
4	134395877	134396538	tss	-102	Pafah2	ENSMUST00000105869	63	1.71525
4	141793245	141793907	tss	-41	Casp9	ENSMUST00000030747	63	1.71525
4	151988822	151989239	tss	-5	Thap3	ENSMUST00000036680	63	1.71525
5	3595966	3596430	tss	55	Pex1	ENSMUST00000142516	63	1.71525
5	33936152	33936717	tss	-19	Nelfa	ENSMUST00000030993	63	1.71525
5	36988731	36989309	tss	8	Wfs1	ENSMUST00000043964	63	1.71525
5	107437608	107438207	tss	-106	Btbd8	ENSMUST00000094541	63	1.71525
5	110285996	110286490	tss	-8	Pole	ENSMUST00000112482	63	1.71525
5	135251056	135251586	tss	-117	Fzd9	ENSMUST00000062572	63	1.71525
6	83165572	83166117	tss	-29	Dctn1	ENSMUST00000077407	63	1.71525
6	134640713	134641196	tss	25	Loh12cr1	ENSMUST00000062755	63	1.71525
7	28372344	28372920	tss	-85	Plekhg2	ENSMUST00000144700	63	1.71525
7	138909319	138909995	tss	-18	Bnip3	ENSMUST00000148970	63	1.71525
8	46163275	46163887	tss	-36	4933411K20Rik	ENSMUST00000034048	63	1.71525
8	46210862	46211467	tss	-94	Slc25a4	ENSMUST00000155986	63	1.71525
8	70700545	70700998	tss	-624	Gm11175	ENSMUST00000116172	63	1.71525
8	70754128	70754819	tss	-86	Rab3a	ENSMUST00000110093	63	1.71525
8	70905839	70906397	tss	-54	Map1s	ENSMUST00000019405	63	1.71525
8	84249544	84250013	tss	55	D8Ertd738e	ENSMUST00000019506	63	1.71525
8	112011149	112011562	tss	33	Terf2ip	ENSMUST00000052138	63	1.71525
8	117157632	117158157	tss	-247	Gan	ENSMUST00000064488	63	1.71525
9	43239780	43240293	tss	-256	Oaf	ENSMUST00000034512	63	1.71525
9	59486505	59487042	tss	-100	Arih1	ENSMUST00000026264	63	1.71525
9	64737495	64738163	tss	-39	Rab11a	ENSMUST00000172298	63	1.71525
1	33669683	33670094	tss	-18	1700001G17Rik	ENSMUST00000051203	62	1.68803
1	143776782	143777409	tss	-12	Trove2	ENSMUST00000159879	62	1.68803
1	151754912	151755488	tss	-164	Edem3	ENSMUST00000059498	62	1.68803
10	79780059	79780702	tss	-111	Fstl3	ENSMUST00000168798	62	1.68803
10	80656323	80656812	tss	-119	Btbd2	ENSMUST00000126980	62	1.68803
11	59191645	59192286	tss	-14	Guk1	ENSMUST00000170202	62	1.68803
11	75587761	75588280	tss	-93	Pitpna	ENSMUST00000143219	62	1.68803
11	117963240	117963844	intergenic	5620	Socs3	ENSMUST00000054002	62	1.68803
12	106009849	106010378	tss	-123	Vrk1	ENSMUST00000021539	62	1.68803
12	108333829	108334457	tss	-269	Cyp46a1	ENSMUST00000021684	62	1.68803
13	21506082	21506708	tss	197	Zfp389	ENSMUST00000180400	62	1.68803
13	38204669	38205137	tss	-36	Snrnp48	ENSMUST00000091641	62	1.68803
13	38658695	38659336	tss	-46	Eef1e1	ENSMUST00000001757	62	1.68803
13	55105001	55105489	tss	-64	Zfp346	ENSMUST00000161018	62	1.68803
14	50870224	50870831	tss	90	Tep1	ENSMUST00000006444	62	1.68803
14	55091956	55092681	tss	-120	Zfhx2	ENSMUST00000036328	62	1.68803
14	61439730	61440302	tss	-205	Kpna3	ENSMUST00000022496	62	1.68803
14	79587417	79587927	tss	-2	Sugt1	ENSMUST00000054908	62	1.68803
14	122533812	122534495	tss	-10	Pcca	ENSMUST00000148172	62	1.68803
15	75894071	75894667	tss	23	Naprt1	ENSMUST00000023237	62	1.68803
15	80948087	80948693	tss	-44	Adsl	ENSMUST00000023043	62	1.68803
15	82353943	82354485	tss	35	Ndufa6	ENSMUST00000023085	62	1.68803
15	101078575	101079169	intergenic	-24427	Fignl2	ENSMUST00000178140	62	1.68803
17	71615944	71616391	tss	-73	Wdr43	ENSMUST00000047086	62	1.68803
18	80255973	80256494	tss	-28	Pqlc1	ENSMUST00000129043	62	1.68803
19	53528817	53529300	tss	-116	Dusp5	ENSMUST00000038287	62	1.68803
2	52742085	52742548	tss	-115	Stam2	ENSMUST00000127316	62	1.68803
2	121007962	121008563	tss	-93	Ccndbp1	ENSMUST00000060455	62	1.68803
2	165287638	165288131	tss	-14	Slc35c2	ENSMUST00000109300	62	1.68803
2	165992244	165992794	tss	18	Gm11464	ENSMUST00000146963	62	1.68803
3	57651439	57651990	tss	11	Commd2	ENSMUST00000160959	62	1.68803
3	84155570	84156069	tss	-65	Mnd1	ENSMUST00000047368	62	1.68803
3	88552713	88553257	tss	51	Lamtor2	ENSMUST00000029698	62	1.68803
3	105052643	105053275	tss	-57	Cttnbp2nl	ENSMUST00000098763	62	1.68803
3	108591035	108591619	tss	-7	Wdr47	ENSMUST00000051145	62	1.68803
3	113629451	113630191	tss	20	Rnpc3	ENSMUST00000153853	62	1.68803
3	116512790	116513326	tss	-36	Dbt	ENSMUST00000000349	62	1.68803
4	41569443	41570025	tss	-30	Fam219a	ENSMUST00000146276	62	1.68803
4	42949467	42949998	tss	21	Dnajb5	ENSMUST00000037872	62	1.68803
4	44756103	44756756	tss	-136	Zcchc7	ENSMUST00000107824	62	1.68803
4	118620276	118621023	tss	3	Ebna1bp2	ENSMUST00000030501	62	1.68803
4	124708884	124709441	intergenic	-5597	Sf3a3	ENSMUST00000030734	62	1.68803
5	36796653	36797076	tss	-58	Mrfap1	ENSMUST00000068795	62	1.68803
5	134688628	134689315	tss	-347	Limk1	ENSMUST00000015137	62	1.68803
5	137684584	137685169	tss	-129	Agfg2	ENSMUST00000151839	62	1.68803
5	139200292	139200763	tss	-119	Sun1	ENSMUST00000058716	62	1.68803
7	101896115	101896813	tss	47	Anapc15	ENSMUST00000032884	62	1.68803
8	31111426	31111948	tss	-80	Rnf122	ENSMUST00000046941	62	1.68803
8	36613740	36614297	tss	-69	Dlc1	ENSMUST00000033923	62	1.68803
8	104442655	104443303	tss	37	Dync1li2	ENSMUST00000041769	62	1.68803
8	106210775	106211268	tss	35	Prmt7	ENSMUST00000071592	62	1.68803
9	20642601	20643359	tss	-112	Ubl5	ENSMUST00000129414	62	1.68803
9	21424511	21425070	tss	-47	Dnm2	ENSMUST00000165766	62	1.68803
9	21852540	21853205	tss	-38	Dock6	ENSMUST00000034728	62	1.68803
10	7725677	7726287	tss	16	Katna1	ENSMUST00000173400	61	1.6608
10	121476173	121476755	tss	-244	Rassf3	ENSMUST00000026902	61	1.6608
11	4096486	4097017	upstream	-1314	Mtfp1	ENSMUST00000004868	61	1.6608
11	50210598	50211141	tss	-18	Mgat4b	ENSMUST00000147468	61	1.6608
11	54787508	54788000	tss	-80	Cdc42se2	ENSMUST00000064104	61	1.6608
11	60352794	60353364	tss	-207	Lrrc48	ENSMUST00000070805	61	1.6608
11	96916276	96916845	tss	-87	Cdk5rap3	ENSMUST00000134732	61	1.6608
11	102087086	102087813	intron	873	Mpp2	ENSMUST00000132687	61	1.6608
13	38960355	38960774	tss	-20	Slc35b3	ENSMUST00000167513	61	1.6608
13	56522045	56522660	tss	-136	Fbxl21	ENSMUST00000121095	61	1.6608
13	96388018	96388469	tss	-45	Poc5	ENSMUST00000099295	61	1.6608
14	27428506	27429140	tss	10	D14Abb1e	ENSMUST00000022450	61	1.6608
14	31830351	31831012	tss	-459	Ankrd28	ENSMUST00000014640	61	1.6608
15	76199194	76199668	tss	-1	Plec	ENSMUST00000169438	61	1.6608
15	76380189	76380702	tss	-97	Mroh1	ENSMUST00000096385	61	1.6608
15	79687560	79688155	tss	-43	Josd1	ENSMUST00000023061	61	1.6608
17	15499552	15500032	tss	-42	Tbp	ENSMUST00000014911	61	1.6608
18	21001481	21002099	tss	413	Rnf138	ENSMUST00000072847	61	1.6608
18	80151571	80152181	tss	-338	Adnp2	ENSMUST00000066743	61	1.6608
19	5087803	5088520	tss	-505	Yif1a	ENSMUST00000025811	61	1.6608
2	69861349	69861795	tss	27	Ssb	ENSMUST00000166411	61	1.6608
2	72475948	72476490	tss	0	Cdca7	ENSMUST00000102691	61	1.6608
2	92433885	92434377	tss	-118	Cry2	ENSMUST00000090559	61	1.6608
[truncated: 2,755 more rows]

## Sheet: Sp3_Ab2_MEFs
chr	start	stop	GenomicPosition TSS=500 bp, upstream=5000 bp	Next transcript tss distance	Next transcript gene name	Next transcript stable_id	Tag count_Sp3_Ab2_MEFs	Tag count normalized to 1e+06
[truncated: 12,204 more rows]

[truncated: 12 more sheets: Flag-Sp2FL_Sp2koMEFs, Flag-Sp2NT_Sp2koMEFs, Flag-Sp2ZF_Sp2koMEFs, Nf-ya_wtMEFs, Nf-yb_wtMEFs, Nf-yc_wtMEFs, Nf-ya_Sp2koMEFs, Nf-yb_Sp2koMEFs, Nf-yc_Sp2koMEFs, Sp1_Ab1_HEK, Sp1_Ab2_HEK, Sp2_Ab-SC_HEK]
